# Supplementary material for: Reconstruction and analysis of a genome-scale metabolic model for Scheffersomyces stipitis
Source: Microb Cell Fact. 2012 Feb 23;11:27. doi: 10.1186/1475-2859-11-27 (PMC3310799; doi:10.1186/1475-2859-11-27)
Supplement: Additional file 2 — Details of the reactions and metabolites in the genome scale metabolic model of Scheffersomyces stipitis. [file 1475-2859-11-27-S2.XLS]

## Sheet: ReactionList
Rxn name	Rxn description	Formula	Gene-reaction association	Genes	Protein	Subsystem	Reversible	LB	UB	Objective	ConfidenceScore	E.C. number	Notes	References
13BGH	Endo-1,3-beta-glucan glucohydrase	13BDglcn[c] + h2o[c] -> glc-D[c]	(PICST_28554 or PICST_57025 or PICST_57399 or PICST_61452 or PICST_74722 or PICST_78873 or PICST_89695)	PICST_28554 PICST_57025 PICST_57399 PICST_61452 PICST_74722 PICST_78873 PICST_89695	(BOT2 or SCW4.2 or EXG1 or EXG3 or SCW4 or EXG2 or SCW4.1)	Sucrose and Starch Metabolism	0	0	1000	0	1	3.2.1.58
13BGHe	Exo-1,3-beta-glucan glucohydrase, extracellular	13BDglcn[e] + h2o[e] -> glc-D[e]	(PICST_28554 or PICST_57025 or PICST_57399 or PICST_61452 or PICST_74722 or PICST_78873 or PICST_89695)	PICST_28554 PICST_57025 PICST_57399 PICST_61452 PICST_74722 PICST_78873 PICST_89695	(BOT2 or SCW4.2 or EXG1 or EXG3 or SCW4 or EXG2 or SCW4.1)	Sucrose and Starch Metabolism	0	0	1000	0	4	3.2.1.58
13GS	1,3-beta-glucan synthase	udpg[c] -> 13BDglcn[c] + h[c] + udp[c]	(PICST_38184 or PICST_43427 or (PICST_67429 and PICST_86938))	PICST_38184 PICST_43427 PICST_67429 PICST_86938	(FKS3 or SMI1.1 or (GSL2 and GSC2))	Sucrose and Starch Metabolism	0	0	1000	0	4	2.4.1.34
14GBEZ	1,4-alpha-glucan branching enzyme	14glun[c] -> glycogen[c] + h2o[c]	PICST_88710	PICST_88710	GLC3	Sucrose and Starch Metabolism	0	0	1000	0	4	2.4.1.18
2DHPtm	2-Dehydropantoate mitochondrial transport	2dhp[c] <=> 2dhp[m]				Transport Mitochondrial	1	-1000	1000	0
2HMHMBQMTm	2-hexaprenyl-3-methyl-5-hydroxy-6-methoxy-1,4-benzoquinone methyltransferase, mitochondrial	2hpmhmbq[m] + amet[m] -> ahcys[m] + h[m] + q6[m]	PICST_31991	PICST_31991	COQ3	Quinone Synthesis	0	0	1000	0	4	2.1.1.114
2HP6MPMOm	2-Hexaprenyl-6-methoxyphenol monooxygenase, mitochondrial	2hp6mp[m] + o2[m] -> 2hp6mbq[m] + h2o[m]	(PICST_32861 or PICST_73817)	PICST_32861 PICST_73817	(COQ6 or CAT5)	Quinone Synthesis	0	0	1000	0	2	1.14.13.-
2HPMBQMTm	2-hexaprenyl-6-methoxy-1,4-benzoquinone methyltransferase, mitochondrial	2hp6mbq[m] + amet[m] -> 2hpmmbq[m] + ahcys[m] + h[m]	PICST_71892	PICST_71892	COQ5	Quinone Synthesis	0	0	1000	0	2	2.1.1.-
2HPMMBQMOm	2-hexaprenyl-3-methyl-6-methoxy-1,4-benzoquinone monooxygenase, mitochondrial	2hpmmbq[m] + 0.5 o2[m] -> 2hpmhmbq[m]	(PICST_32861 or PICST_73817)	PICST_32861 PICST_73817	(COQ6 or CAT5)	Quinone Synthesis	0	0	1000	0	2	1.14.13.-
2MBALDt	2-Methylbutanal transport (extracellular)	2mbald[c] <=> 2mbald[e]				Transport Reaction	1	-1000	1000	0
2MBTOHt	2-methyl-1-butanol transport (extracellular)	2mbtoh[c] <=> 2mbtoh[e]				Transport Reaction	1	-1000	1000	0
2MPPALt	2-methylpropanal transport (extracellular)	2mppal[c] <=> 2mppal[e]				Transport Reaction	1	-1000	1000	0
2OBUTt	2-oxobutanoate transport	2obut[c] <=> 2obut[e]				Transport Reaction	1	-1000	1000	0
2OBUTtm	2-oxobutanoate transporter (mitochondrial)	2obut[c] <=> 2obut[m]				Transport Mitochondrial	1	-1000	1000	0
2OXOADPtm	2-oxoadipate transport out of mitochondria via diffusion	2oxoadp[m] -> 2oxoadp[c]				Transport Mitochondrial	0	0	1000	0
2PGLYCt	2-Phosphoglycolate transport in/out via proton symport	2pglyc[e] + h[e] <=> 2pglyc[c] + h[c]				Transport Reaction	1	-1000	1000	0
2PGt	D-Glycerate 2-phosphate transport in/out via proton symport	2pg[e] + h[e] <=> 2pg[c] + h[c]				Transport Reaction	0	0	1000	0
2PHETOHt	2-phenylethanol reversible transport	2phetoh[e] <=> 2phetoh[c]				Transport Reaction	1	-1000	1000	0
34HPPOR	4-Hydroxyphenylpyruvate:oxygen oxidoreductase	34hpp[c] + o2[c] -> co2[c] + hgentis[c]	PICST_46345	PICST_46345	HPD1	Tyrosine Metabolism	0	0	1000	0	4	1.13.11.27
34HPPt2m	3-(4-hydroxyphenyl)pyruvate mitochondrial transport via proton symport	34hpp[c] + h[c] <=> 34hpp[m] + h[m]				Transport Mitochondrial	1	-1000	1000	0
3C3HMPt	2-Isopropylmalate transport, diffusion	3c3hmp[c] <=> 3c3hmp[e]				Transport Reaction	1	-1000	1000	0
3C3HMPtm	2-Isopropylmalate transport, diffusion, mitochondrial	3c3hmp[c] <=> 3c3hmp[m]				Transport Mitochondrial	1	-1000	1000	0
3C4MOPtm	3-Carboxy-4-methyl-2-oxopentanoate transport, diffusion, mitochondrial	3c4mop[c] <=> 3c4mop[m]				Transport Mitochondrial	1	-1000	1000	0
3DH5HPBMTm	S-adenosyl-L-methionine:3-hexaprenyl-4,5-dihydroxylate O-methyltransferase, mitochondrial	3dh5hpb[m] + amet[m] -> 3hph5mb[m] + ahcys[m] + h[m]	PICST_31991	PICST_31991	COQ3	Quinone Synthesis	0	0	1000	0	4	2.1.1.114
3DSPHR	3 Dehydrosphinganine reductase	3dsphgn[c] + h[c] + nadph[c] -> nadp[c] + sphgn[c]	PICST_36953	PICST_36953	TSC10	Sphingolipid Metabolism	0	0	1000	0	4	1.1.1.102
3HAO	3-hydroxyanthranilate 3,4-dioxygenase	3hanthrn[c] + o2[c] -> cmusa[c] + h[c]	PICST_76205	PICST_76205	BNA1	Tryptophan Metabolism	0	0	1000	0	4	1.13.11.6
3HPH5MBDCm	3-Hexaprenyl-4-hydroxy-5-methoxybenzoate decarboxylase, mitochondrial	3hph5mb[m] -> 2hp6mp[m] + co2[m]				Quinone Synthesis	0	0	1000	0	2
3HPPCOAHL	3-Hydroxypropionyl-CoA hydro-lyase	ppcoa[c] + h2o[c] <=> hppcoa[c]	(PICST_30193 or PICST_32846)	PICST_30193 PICST_32846	(ECH1 or EHO3)	Propanoate Metabolism	1	-1000	1000	0	1	4.2.1.17
3MBALDt	3-methylbutanal transport (extracellular)	3mbald[c] <=> 3mbald[e]				Transport Reaction	1	-1000	1000	0
3MOBDC	3-Methyl-2-oxobutanoate decarboxylase	3mob[c] + h[c] -> 2mppal[c] + co2[c]	(PICST_64926 or PICST_86443)	PICST_64926 PICST_86443	(PDC1 or PDC2)	Valine, leucine and isoleucine Metabolism	0	0	1000	0	4	4.1.1.1
3MOBtm	3mob, diffusion, mitochondrial	3mob[m] -> 3mob[c]				Transport Mitochondrial	0	0	1000	0
3MOPDC	3-Methyl-2-oxopentanoate decarboxylase	3mop[c] + h[c] -> 2mbald[c] + co2[c]	(PICST_64926 or PICST_86443)	PICST_64926 PICST_86443	(PDC1 or PDC2)	Valine, leucine and isoleucine Metabolism	0	0	1000	0	4	4.1.1.1
3MOPt	3mop reversible trasport	3mop[e] <=> 3mop[c]				Transport Reaction	1	-1000	1000	0
3MOPtm	3-Methyl-2-oxopentanoate transport, diffusion, mitochondrial	3mop[c] <=> 3mop[m]				Transport Mitochondrial	1	-1000	1000	0
3OPHB5Hm	3-Hexaprenyl-4,5-dihydroxybenzoate hydroxylase, mitochondrial	3ophb_5[m] + 0.5 o2[m] -> 3dh5hpb[m]				Quinone Synthesis	0	0	1000	0	2
3PGt	3-Phospho-D-glycerate transport in/out via proton symport	3pg[e] + h[e] <=> 3pg[c] + h[c]				Transport Reaction	0	0	1000	0
4ABUTAT	4-aminobutyrate aminotransferase (GABA transaminase)	4abut[c] + akg[c] <=> succsal[c] + glu-L[c]	(PICST_46781 or PICST_54153)	PICST_46781 PICST_54153	(UGA1.2 or UGA1.1)	Butanoate Metabolism	1	-1000	1000	0	1	2.6.1.19
4ABZt	4-Aminobenzoate mitochondrial transport via diffusion	4abz[c] <=> 4abz[e]				Transport Reaction	1	-1000	1000	0
4HPRO-LTt	hydroxyproline transport	4hpro-LT[c] <=> 4hpro-LT[e]				Transport Reaction	1	-1000	1000	0
4HPRO-LTtm	trans-4-hydroxy-L-proline mitochondrial transport via diffusion	4hpro-LT[c] <=> 4hpro-LT[m]				Transport Mitochondrial	1	-1000	1000	0
4MOPDC	4-Methyl-2-oxopentanoate decarboxylase	4mop[c] + h[c] -> 3mbald[c] + co2[c]	(PICST_64926 or PICST_86443)	PICST_64926 PICST_86443	(PDC1 or PDC2)	Valine, leucine and isoleucine Metabolism	0	0	1000	0	4	4.1.1.1
5AOPt	5-Aminolevulinate transport in via proton symport	5aop[e] + h[e] -> 5aop[c] + h[c]				Transport Reaction	0	0	1000	0
5AOPtm	5-Aminolevulinate mitochondrial transport	5aop[c] <=> 5aop[m]				Transport Mitochondrial	1	-1000	1000	0
6PGCt	6-Phospho-D-gluconate transport in/out via proton symport	6pgc[e] + h[e] <=> 6pgc[c] + h[c]				Transport Reaction	1	-1000	1000	0
8AONNt2	8-Amino-7-oxononanoate reversible transport via proton symport	8aonn[e] + h[e] <=> 8aonn[c] + h[c]				Transport Reaction	1	-1000	1000	0
AASAD1	L-aminoadipate-semialdehyde dehydrogenase (NADPH)	L2aadp[c] + atp[c] + h[c] + nadph[c] -> L2aadp6sa[c] + amp[c] + nadp[c] + ppi[c]	PICST_68020	PICST_68020	LYS2	Lysine Biosynthesis	0	0	1000	0	4	1.2.1.31
AASAD2	L-aminoadipate-semialdehyde dehydrogenase (NADH)	L2aadp[c] + atp[c] + h[c] + nadh[c] -> L2aadp6sa[c] + amp[c] + nad[c] + ppi[c]	PICST_68020	PICST_68020	LYS2	Lysine Biosynthesis	0	0	1000	0	4	1.2.1.31
AATA	2-aminoadipate transaminase	2oxoadp[c] + glu-L[c] <=> L2aadp[c] + akg[c]	PICST_66767	PICST_66767	ARO8	Lysine Biosynthesis	1	-1000	1000	0	4	2.6.1.57
ABUTt	4-aminobutyrate reversible transport in via proton symport	4abut[e] + h[e] <=> 4abut[c] + h[c]	(PICST_39042 or PICST_64090)	PICST_39042 PICST_64090	(UGA4 or HYP)	Transport Reaction	1	-1000	1000	0
ACACt	Acetoacetate transport	acac[c] <=> acac[e]				Transport Reaction	1	-1000	1000	0
ACACT1	Acetyl-CoA C-acetyltransferase	2 accoa[c] -> aacoa[c] + coa[c]	PICST_31707	PICST_31707	ERG10	Pyruvate Metabolism	0	0	1000	0	4	2.3.1.9
ACACT2	acetyl-CoA C-acyltransferase (2-Methyl-3-acetoacetyl-CoA)	2maacoa[c] + coa[c] <=> accoa[c] + ppcoa[c]	PICST_31707	PICST_31707	ERG10	Valine, leucine and isoleucine Metabolism	1	-1000	1000	0	1	2.3.1.9
ACACtm	Aceto acetate Transport Mitochondrial	acac[c] <=> acac[m]				Transport Mitochondrial	1	-1000	1000	0
ACALDt	acetaldehyde reversible transport	acald[e] <=> acald[c]				Transport Reaction	1	-1000	1000	0
ACALDtm	acetaldehyde mitochondrial diffusion	acald[m] <=> acald[c]				Transport Mitochondrial	1	-1000	1000	0
ACCOAC	Acetyl-CoA carboxylase	accoa[c] + atp[c] + hco3[c] <=> adp[c] + h[c] + malcoa[c] + pi[c]	PICST_81158	PICST_81158	ACC1	Pyruvate Metabolism	1	-1000	1000	0	4	6.4.1.2
ACCOACrm	Acetyl-Coa carboxylase, mitochondrial	accoa[m] + atp[m] + hco3[m] <=> adp[m] + h[m] + malcoa[m] + pi[m]	PICST_81158	PICST_81158	ACC1	Pyruvate Metabolism	1	-1000	1000	0	4	6.4.1.2
ACCOADH	Acyl-CoA Dehydrogenase	ppcoa[c] + fad[c] <=> fadh2[c] + ppecoa[c]	PICST_33103	PICST_33103	ACD99	Propanoate Metabolism	1	-1000	1000	0	1	1.3.99.2
ACCOAH	Acetyl-CoA hydrolase	accoa[c] + h2o[c] -> ac[c] + coa[c] + h[c]	PICST_78208	PICST_78208	ACH1	Pyruvate Metabolism	0	0	1000	0	4	3.1.2.1
ACETMt	Acetamide transport	acetm[c] <=> acetm[e]				Transport Reaction	1	-1000	1000	0
ACGALAC	N-acetylglucosamine-6-phosphate deacetylase	acgam6p[c] + h2o[c] -> gam6p[c] + ac[c]	PICST_48829	PICST_48829	NAG2	Amino Sugar Metabolism	0	0	1000	0	4	3.5.1.25
ACGAM6PS	N-acetylglucosamine-6-phosphate synthase	accoa[c] + gam6p[c] <=> acgam6p[c] + coa[c] + h[c]	PICST_77083	PICST_77083	GNA1	Amino Sugar Metabolism	1	-1000	1000	0	4	2.3.1.4
ACGAMK	N- Acetyl Glucosamine Kinase	atp[c] + acgam[c] -> adp[c] + acgam6p[c] + h[c]	PICST_32526	PICST_32526	NAG5	Alternate Carbon metabolism	0	0	1000	0
ACGAMPM	Phosphoacetylglucosamine mutase	acgam6p[c] <=> acgam1p[c]	PICST_81149	PICST_81149	PCM1	Amino Sugar Metabolism	1	-1000	1000	0	4	5.4.2.3
ACGAMPP	UDP-N-acetylglucosamine pyrophosphorylase	acgam1p[c] + h[c] + utp[c] <=> ppi[c] + uacgam[c]	PICST_61206	PICST_61206	UAP1	Amino Sugar Metabolism	1	-1000	1000	0	4	2.7.7.23
ACGAMT	N-Acetyl Glucosamine reversible transport	acgam[e] <=> acgam[c]				Transport Reaction	1	-1000	1000	0
ACGKm	Acetylglutamate kinase, mitochondrial	acglu[m] + atp[m] -> acg5p[m] + adp[m]	PICST_55623	PICST_55623	HYP	Arginine and Proline Metabolism	0	0	1000	0	4	2.7.2.8
ACGS	N-acteylglutamate synthase	accoa[c] + glu-L[c] -> acglu[c] + coa[c] + h[c]	(PICST_51037 or PICST_76181)	PICST_51037 PICST_76181	(ARG2 or NAT3)	Arginine and Proline Metabolism	0	0	1000	0	4	2.3.1.1
ACGSm	N-acteylglutamate synthase	accoa[m] + glu-L[m] -> acglu[m] + coa[m] + h[m]	PICST_60752	PICST_60752	ECM40	Arginine and Proline Metabolism	0	0	1000	0	4	2.3.1.1
ACHBSm	2-aceto-2-hydroxybutanoate synthase, mitochondrial	2obut[m] + h[m] + pyr[m] -> 2ahbut[m] + co2[m]	(PICST_44973 and PICST_80460)	PICST_44973 PICST_80460	(ILV2 and ILV6)	Valine, leucine and isoleucine Biosynthesis	0	0	1000	0	4	4.1.3.18
ACLSm	Acetolactate synthase, mitochondrial	h[m] + 2 pyr[m] -> alac-S[m] + co2[m]	(PICST_44973 and PICST_80460)	PICST_44973 PICST_80460	(ILV2 and ILV6)	Butanoate Metabolism	0	0	1000	0	4	2.2.1.6
ACOATA	Acetyl-CoA ACP transacylase	ACP[c] + accoa[c] <=> acACP[c] + coa[c]	(PICST_85125 and PICST_80966)	PICST_85125 PICST_80966	(FAS1 and FAS2)	Fatty acid Biosynthesis	1	-1000	1000	0	4	2.3.1.38
ACOATAm	Acetyl-CoA ACP transacylase, mitochondrial	ACP[m] + accoa[m] <=> acACP[m] + coa[m]	(PICST_85125 and PICST_80966)	PICST_85125 PICST_80966	(FAS1 and FAS2)	Fatty acid Biosynthesis	1	-1000	1000	0	4	2.3.1.41
ACONHm	Aconitate Hydratase	cit[m] <=> icit[m]	(PICST_85181 or PICST_90724)	PICST_85181 PICST_90724	(ACO1 or ACO2)	Citrate cycle (TCA cycle)	1	-1000	1000	0	4	4.2.1.3
ACONT3m	aconitase, mitochondrial	2mcit[m] <=> micit[m]	PICST_43263	PICST_43263	HYP	Anaplerotic reactions	1	-1000	1000	0	1
ACOTAm	Acetylornithine transaminase, mitochondrial	acg5sa[m] + glu-L[m] -> acorn[m] + akg[m]	PICST_52948	PICST_52948	ARG8	Arginine and Proline Metabolism	0	0	1000	0	4	2.6.1.11
ACP1	Acid phosphatase, extracellular	fmn[e] + h2o[e] -> pi[e] + ribflv[e]	(PICST_46121 or PICST_46975 or PICST_61096 or PICST_83142)	PICST_46121 PICST_46975 PICST_61096 PICST_83142	(PHO12 or PHO5 or PHO6 or PHO3.3)	Riboflavin Metabolism	0	0	1000	0	4	3.1.3.2
ACPtm	Acyl carrier protein Transport Mitochondrial	ACP[m] <=> ACP[c]				Transport Mitochondrial	1	-1000	1000	0
ACS1	Acetyl-coA Synthetase	atp[c] + ac[c] + coa[c] -> amp[c] + accoa[c] + ppi[c]	(PICST_79135 or PICST_89873)	PICST_79135 PICST_89873	(ACS2 or ACS1)	Glycolysis/Gluconeogenesis	0	0	1000	0	4	6.2.1.1
ACS1m	Acetyl-coA Synthetase Mitochondrial	atp[m] + ac[m] + coa[m] -> amp[m] + accoa[m] + ppi[m]	(PICST_79135 or PICST_89873)	PICST_79135 PICST_89873	(ACS2 or ACS1)	Glycolysis/Gluconeogenesis	0	0	1000	0	4	6.2.1.1
ACtm	acetate Transport Mitochondrial	ac[c] <=> ac[m]				Transport Mitochondrial	1	-1000	1000	0
ACtr	acetate transporter	ac[e] <=> ac[c]				Transport Reaction	1	-1000	1000	0
ADA	Adenosine deaminase	adn[c] + h[c] + h2o[c] -> ins[c] + nh4[c]	PICST_59156	PICST_59156	AAH1	Purine Metabolism	0	0	1000	0	4	3.5.4.4
ADCL	4-aminobenzoate synthase	4adcho[c] -> 4abz[c] + h[c] + pyr[c]	PICST_42028	PICST_42028	HYP	Folate Metabolism	0	0	1000	0	1
ADCS	4-amino-4-deoxychorismate synthase	chor[c] + gln-L[c] -> 4adcho[c] + glu-L[c]	PICST_74393	PICST_74393	HYP	Folate Metabolism	0	0	1000	0	1
ADDAMSE	Adenine Deaminase	ade[c] + h[c] + h2o[c] -> hxan[c] + nh4[c]	PICST_59156	PICST_59156	AAH1	Nucleotide Salvage Pathway	0	0	1000	0
ADEt	adenine transport in via proton symport	ade[e] + h[e] -> ade[c] + h[c]	PICST_54260	PICST_54260	ANT1	Transport Reaction	0	0	1000	0
ADK1	adenylate kinase	amp[c] + atp[c] <=> 2 adp[c]	PICST_65737	PICST_65737	ADK1	Purine Metabolism	1	-1000	1000	0	4	2.7.4.3
ADK1m	adenylate kinase, mitochondrial	amp[m] + atp[m] <=> 2 adp[m]	PICST_63834	PICST_63834	ADK2	Purine Metabolism	1	-1000	1000	0	4	2.7.4.3
ADK2	adenylate kinase (Inorganic triphosphate)	amp[c] + pppi[c] <=> adp[c] + ppi[c]				Oxidative Phosphorylation	1	-1000	1000	0
ADMDC	Adenosylmethionine decarboxylase	amet[c] + h[c] -> ametam[c] + co2[c]	PICST_85160	PICST_85160	SPE2	Arginine and Proline Metabolism	0	0	1000	0	4	4.1.1.50
ADNCYC	Adenylate cyclase	atp[c] -> camp[c] + ppi[c]	(PICST_67440 and PICST_67704)	PICST_67440 PICST_67704	(CDC35 and SDS2)	Purine Metabolism	0	0	1000	0	4	4.6.1.1
ADNK1	Adenosine kinase	adn[c] + atp[c] -> adp[c] + amp[c] + h[c]	PICST_57331	PICST_57331	ADO1	Purine Metabolism	0	0	1000	0	4	2.7.1.20
ADNt	adenosine transport in via proton symport	adn[e] + h[e] -> adn[c] + h[c]				Transport Reaction	0	0	1000	0
ADPT	Adenine phosphoribosyltransferase	ade[c] + prpp[c] -> amp[c] + ppi[c]	PICST_29461	PICST_29461	APT1	Purine Metabolism	0	0	1000	0	4	2.4.2.7
ADSK	Adenylyl-sulfate kinase	aps[c] + atp[c] -> adp[c] + h[c] + paps[c]	PICST_90976	PICST_90976	KAP1	Sulphur Metabolism	0	0	1000	0	4	2.7.1.25
ADSL1	Adenylsuccinate lyase	dcamp[c] <=> amp[c] + fum[c]	PICST_84718	PICST_84718	ADE13	Purine Metabolism	1	-1000	1000	0	4	4.3.2.2
ADSL2	Adenylosuccinate lyase	25aics[c] <=> aicar[c] + fum[c]	PICST_84718	PICST_84718	ADE13	Purine Metabolism	1	-1000	1000	0	4	4.3.2.2
ADSS	Adenylosuccinate synthase	asp-L[c] + gtp[c] + imp[c] -> dcamp[c] + gdp[c] + 2 h[c] + pi[c]	PICST_85387	PICST_85387	HYP	Purine Metabolism	0	0	1000	0	4	6.3.4.4
AGAT	1-Acyl-glycerol-3-phosphate acyltransferase,	0.028 hexacoa[c] + 0.023 octacoa[c] + 0.019 dcacoa[c] + 0.115 ddcacoa[c] + 0.058 tdcoa[c] + 0.180 pmtcoa[c] + 0.078 hdceacoa[c] + 0.035 stcoa[c] + 0.315 ocdceacoa[c] + 0.094 ocdcyacoa[c] + 0.012 ocdctacoa[c] + 0.011 eicosapencoa[c] + 0.010 docosacoa[c] + 0.01 1ag3p[c] -> 0.01 pa[c] + coa[c]	(PICST_61839 or PICST_77657)	PICST_61839 PICST_77657	(HYP or HYP)	Glycerolipid Metabolism	0	0	1000	0	4	2.3.1.51
AGMT	agmatinase	agm[c] + h2o[c] -> ptrc[c] + urea[c]	(PICST_32515 or PICST_55948)	PICST_32515 PICST_55948	(SPB2 or CAR12)	Arginine and Proline Metabolism	0	0	1000	0
AGMt	Agmatine transport	agm[c] <=> agm[e]				Transport Reaction	1	-1000	1000	0
AGPRm	N-acetyl-g-glutamyl-phosphate reductase, mitochondrial	acg5p[m] + h[m] + nadph[m] -> acg5sa[m] + nadp[m] + pi[m]	PICST_55623	PICST_55623	HYP	Arginine and Proline Metabolism	0	0	1000	0	4	1.2.1.38
AGT	Alanine glyoxylate aminotransferase (irreversible)	ala-L[c] + glx[c] -> gly[c] + pyr[c]	PICST_44075	PICST_44075	HYP	Glycine, serine and threonine metabolism	0	0	1000	0
AHC	Adenosylhomocysteinase	ahcys[c] + h2o[c] -> adn[c] + hcys-L[c]	PICST_76463	PICST_76463	SAH1	Cysteine and Methionine Metabolism	0	0	1000	0	4	3.3.1.1
AHCYStm	S-adenosyl-L-homocysteine reversible Transport Mitochondrial	ahcys[c] <=> ahcys[m]				Transport Mitochondrial	1	-1000	1000	0
AHMMPS	4 amino 5 hydroxymethyl 2 methylpyrimidine synthetase	air[c] + 2 h[c] -> 4ahmmp[c] + gcald[c] + pi[c]				Thiamine Metabolism	0	0	1000	0
AHSERL	O-acetylhomoserine (thiol)-lyase	achms[c] + ch4s[c] -> ac[c] + h[c] + met-L[c]	PICST_31162	PICST_31162	HYP	Sulphur Metabolism	0	0	1000	0	4	2.5.1.49
AICART	phosphoribosylaminoimidazolecarboxamide formyltransferase	10fthf[c] + aicar[c] <=> fprica[c] + thf[c]	PICST_68505	PICST_68505	PUR92	Purine Metabolism	1	-1000	1000	0	4	2.1.2.3
AIRC	Phosphoribosylaminoimidazole carboxylase	air[c] + co2[c] <=> 5aizc[c] + h[c]	PICST_81265	PICST_81265	ADE2	Purine Metabolism	1	-1000	1000	0	4	4.1.1.21
AKGt	2-oxoglutarate reversible transport via symport	akg[e] + h[e] <=> akg[c] + h[c]				Transport Reaction	1	-1000	1000	0
AKP1	alkaline phosphatase (Dihydroneopterin)	ahdt[c] + 3 h2o[c] -> dhnpt[c] + 2 h[c] + 3 pi[c]	(PICST_43722 or PICST_82654)	PICST_43722 PICST_82654	(PHO82 or PHO8)	Folate Metabolism	0	0	1000	0	3	3.1.3.1
Ala-Aspt	Ala-Asp Transport	alaasp[e] + atp[c] + h2o[c] -> adp[c] + h[c] + pi[c] + alaasp[c]	(PICST_36233 or PICST_66905 or PICST_70645)	PICST_36233 PICST_66905 PICST_70645	(PTR2 or HYP or HYP)	Transport Reaction	0	0	1000	0
ALABAKGAT	Beta-alanine:2-oxoglutarate aminotransferase	ala-B[c] + akg[c] <=> msa[c] + glu-L[c]	(PICST_46781 or PICST_54153)	PICST_46781 PICST_54153	(UGA1.2 or UGA1.1)	Propanoate Metabolism	1	-1000	1000	0	1	2.6.1.19
ALADt	D-Alanine reversible transport	ala-D[e] <=> ala-D[c]				Transport Reaction	1	-1000	1000	0
Ala-Glnt	Ala-Gln Transport	alagln[e] + atp[c] + h2o[c] -> adp[c] + h[c] + pi[c] + alagln[c]	(PICST_36233 or PICST_66905 or PICST_70645)	PICST_36233 PICST_66905 PICST_70645	(PTR2 or HYP or HYP)	Transport Reaction	0	0	1000	0
Ala-Glut.	Ala-Glu Transport	alaglu[e] + atp[c] + h2o[c] -> adp[c] + h[c] + pi[c] + alaglu[c]	(PICST_36233 or PICST_66905 or PICST_70645)	PICST_36233 PICST_66905 PICST_70645	(PTR2 or HYP or HYP)	Transport Reaction	0	0	1000	0
Ala-Glyt.	Ala-Gly Transport	alagly[e] + atp[c] + h2o[c] -> adp[c] + h[c] + pi[c] + alagly[c]	(PICST_36233 or PICST_66905 or PICST_70645)	PICST_36233 PICST_66905 PICST_70645	(PTR2 or HYP or HYP)	Transport Reaction	0	0	1000	0
Ala-Hist.	Ala-His Transport	alahis[e] + atp[c] + h2o[c] -> adp[c] + h[c] + pi[c] + alahis[c]	(PICST_36233 or PICST_66905 or PICST_70645)	PICST_36233 PICST_66905 PICST_70645	(PTR2 or HYP or HYP)	Transport Reaction	0	0	1000	0
Ala-Leut	Ala-Leu Transport	alaleu[e] + atp[c] + h2o[c] -> adp[c] + h[c] + pi[c] + alaleu[c]	(PICST_36233 or PICST_66905 or PICST_70645)	PICST_36233 PICST_66905 PICST_70645	(PTR2 or HYP or HYP)	Transport Reaction	0	0	1000	0
ALANt	Allantoin transport	alltn[c] <=> alltn[e]	(PICST_33930 or PICST_62778 or PICST_34542 or PICST_34027 or PICST_29740 or PICST_65827 or PICST_31639 or PICST_31034 or PICST_48474 or PICST_30685 or PICST_42384 or PICST_72069 or PICST_33169 or PICST_46242 or PICST_33997)	PICST_33930 PICST_62778 PICST_34542 PICST_34027 PICST_29740 PICST_65827 PICST_31639 PICST_31034 PICST_48474 PICST_30685 PICST_42384 PICST_72069 PICST_33169 PICST_46242 PICST_33997	(DAL12 or DAL1 or DAL6 or DAL5 or DAL4 or ALT1 or DAL8 or DAL10 or DAL9 or DAL4.1 or DAL4.3 or DAL7 or DAL4.2 or ALT2 or DAL11)	Transport Reaction	1	-1000	1000	0
ALASm	5-aminolevulinate synthase, mitochondrial	gly[m] + h[m] + succoa[m] -> 5aop[m] + co2[m] + coa[m]	PICST_89623	PICST_89623	HEM1	Glycine, serine and threonine metabolism	0	0	1000	0	4	2.3.1.37
ALAt2	L-alanine reversible transport via proton symport	ala-L[e] + h[e] <=> ala-L[c] + h[c]	(PICST_32180 or PICST_68755 or PICST_11039 or PICST_78721 or PICST_37009 or PICST_41966 or PICST_67826 or PICST_39044 or PICST_44246 or PICST_51094 or PICST_82860 or PICST_52358 or PICST_28502)	PICST_32180 PICST_68755 PICST_11039 PICST_78721 PICST_37009 PICST_41966 PICST_67826 PICST_39044 PICST_44246 PICST_51094 PICST_82860 PICST_52358 PICST_28502	(GAP1.1 or GAP1.2 or GAP1.8 or GAP1.6 or GAP1.4 or GAP1.7 or GAP1.5 or DIP5.1 or DIP5.2 or DIP5.4 or DIP5.3 or AGP3 or AGP2)	Transport Reaction	1	-1000	1000	0
ALATA_L	L-alanine transaminase mitochondrial	akg[m] + ala-L[m] <=> glu-L[m] + pyr[m]	PICST_70108	PICST_70108	ALA2	Alanine, aspartate and glutamate metabolism	1	-1000	1000	0	4	2.6.1.2
Ala-Thrt	Ala-Thr Transport	alathr[e] + atp[c] + h2o[c] -> adp[c] + h[c] + pi[c] + alathr[c]	(PICST_36233 or PICST_66905 or PICST_70645)	PICST_36233 PICST_66905 PICST_70645	(PTR2 or HYP or HYP)	Transport Reaction	0	0	1000	0
ALAtm	Alanine transport from mitochondia to cytoplasm	ala-L[m] -> ala-L[c]				Transport Mitochondrial	0	0	1000	0
ALCDH	Alcohol dehydrogenase (ethanol)	etoh[c] + nad[c] <=> acald[c] + h[c] + nadh[c]	(PICST_27980 or PICST_68558)	PICST_27980 PICST_68558	(ADH1 or ADH2)	Glycolysis/Gluconeogenesis	1	-1000	1000	0	4	1.1.1.1
ALCDH1	Alcohol dehydrogenase (ethanol) NADP dependent	etoh[c] + nadp[c] <=> acald[c] + h[c] + nadph[c]	(PICST_29079 or PICST_45137)	PICST_29079 PICST_45137	(ADH4 or ADH7)	Glycolysis/Gluconeogenesis	1	-1000	0	0	4	1.1.1.2
ALCDH2MB1	aldehyde dehydrogenase (2-methylbutanol, NAD)	2mbald[c] + h[c] + nadh[c] -> 2mbtoh[c] + nad[c]	(PICST_27980 or PICST_68558 or PICST_59150 or PICST_67803)	PICST_27980 PICST_68558 PICST_59150 PICST_67803	(ADH1 or ADH2 or SAD1 or SAD2)	Valine, leucine and isoleucine Metabolism	0	0	1000	0	4	1.1.1.1
ALCDH2MB2	aldehyde dehydrogenase (2-methylbutanol, NADP)	2mbald[c] + h[c] + nadph[c] -> 2mbtoh[c] + nadp[c]	(PICST_29079 or PICST_45137)	PICST_29079 PICST_45137	(ADH4 or ADH7)	Valine, leucine and isoleucine Metabolism	0	0	1000	0	4	1.1.1.2
ALCDHIA1	aldehyde dehydrogenase (isoamyl alcohol, NAD)	3mbald[c] + h[c] + nadh[c] -> iamoh[c] + nad[c]	(PICST_27980 or PICST_68558 or PICST_59150 or PICST_67803)	PICST_27980 PICST_68558 PICST_59150 PICST_67803	(ADH1 or ADH2 or SAD1 or SAD2)	Valine, leucine and isoleucine Metabolism	0	0	1000	0	4	1.1.1.1
ALCDHIA2	aldehyde dehydrogenase (isoamyl alcohol, NADP)	3mbald[c] + h[c] + nadph[c] -> iamoh[c] + nadp[c]	(PICST_29079 or PICST_45137)	PICST_29079 PICST_45137	(ADH4 or ADH7)	Valine, leucine and isoleucine Metabolism	0	0	1000	0	4	1.1.1.2
ALCDHIB1	aldehyde dehydrogenase (isobutyl alcohol, NAD)	2mppal[c] + h[c] + nadh[c] -> ibutoh[c] + nad[c]	(PICST_27980 or PICST_68558 or PICST_59150 or PICST_67803)	PICST_27980 PICST_68558 PICST_59150 PICST_67803	(ADH1 or ADH2 or SAD1 or SAD2)	Valine, leucine and isoleucine Metabolism	0	0	1000	0	4	1.1.1.1
ALCDHIB2	aldehyde dehydrogenase (isobutyl alcohol, NADP)	2mppal[c] + h[c] + nadph[c] -> ibutoh[c] + nadp[c]	(PICST_29079 or PICST_45137)	PICST_29079 PICST_45137	(ADH4 or ADH7)	Valine, leucine and isoleucine Metabolism	0	0	1000	0	4	1.1.1.2
ALCDHPE1	aldehyde dehydrogenase (2-phenylethanol, NAD)	h[c] + nadh[c] + pacald[c] -> 2phetoh[c] + nad[c]	(PICST_27980 or PICST_68558 or PICST_59150 or PICST_67803)	PICST_27980 PICST_68558 PICST_59150 PICST_67803	(ADH1 or ADH2 or SAD1 or SAD2)	Valine, leucine and isoleucine Metabolism	0	0	1000	0	4	1.1.1.1
ALCDHPE2	aldehyde dehydrogenase (2-phenylethanol, NADP)	h[c] + nadph[c] + pacald[c] -> 2phetoh[c] + nadp[c]	(PICST_29079 or PICST_45137)	PICST_29079 PICST_45137	(ADH4 or ADH7)	Valine, leucine and isoleucine Metabolism	0	0	1000	0	4	1.1.1.2
ALCDHTP1	Aldehyde dehydrogenase (Tryptophol, NAD)	h[c] + id3acald[c] + nadh[c] -> ind3eth[c] + nad[c]	(PICST_27980 or PICST_68558)	PICST_27980 PICST_68558	(ADH1 or ADH2)	Valine, leucine and isoleucine Metabolism	0	0	1000	0	4	1.1.1.1
ALCDHTP2	Aldehyde dehydrogenase (Tryptophol, NADP)	h[c] + id3acald[c] + nadph[c] -> ind3eth[c] + nadp[c]	(PICST_29079 or PICST_45137)	PICST_29079 PICST_45137	(ADH4 or ADH7)	Valine, leucine and isoleucine Metabolism	0	0	1000	0	4	1.1.1.2
ALDD22	aldehyde dehydrogenase (3-aminopropanal, NAD)	aproa[c] + h2o[c] + nad[c] -> ala-B[c] + 2 h[c] + nadh[c]	(PICST_27980 or PICST_68558)	PICST_27980 PICST_68558	(ADH1 or ADH2)	Pantothenate and CoA Biosynthesis	0	0	1000	0
ALDDH	Aldehyde Dehydrogenase	acald[c] + nad[c] + h2o[c] -> nadh[c] + ac[c] + 2 h[c]	PICST_28221	PICST_28221	ALD7	Glycolysis/Gluconeogenesis	0	0	1000	0	4	1.2.1.3
ALDDH1	Aldehyde Dehydrogenase NADP dependent	acald[c] + nadp[c] + h2o[c] -> nadph[c] + ac[c] + 2 h[c]	PICST_63844	PICST_63844	ALD2	Glycolysis/Gluconeogenesis	0	0	1000	0	4	1.2.1.5
ALDDHm	Aldehyde Dehydrogenase Mitochondrial	acald[m] + nad[m] + h2o[m] -> nadh[m] + ac[m] + 2 h[m]	(PICST_44169 or PICST_60847)	PICST_44169 PICST_60847	(ALD4 or ALD3)	Glycolysis/Gluconeogenesis	0	0	1000	0	4	1.2.1.3
ALDHPAC1	Aldehyde dehydrogenase (phenylacetaldehyde, NAD)	h2o[c] + nad[c] + pacald[c] -> 2 h[c] + nadh[c] + pac[c]	PICST_28221	PICST_28221	ALD7	Phenylalanine Metabolism	0	0	1000	0	4	1.2.1.39
ALLTAH	Allantoate aminohydrolase	alltt[c] + h2o[c] <=> urdglyc[c] + urea[c]	PICST_55822	PICST_55822	DAL2	Purine Metabolism	1	-1000	1000	0
ALLTNASE	Allantoinase	alltn[c] + h2o[c] -> alltt[c]	PICST_34891	PICST_34891	ALN1	Purine Metabolism	0	0	1000	0
ALPHNH	Allophanate hydrolase	allphn[c] + 3 h[c] + h2o[c] -> 2 co2[c] + 2 nh4[c]	PICST_28452	PICST_28452	DUR1	Arginine and Proline Metabolism	0	0	1000	0	4	3.5.1.54
AM6SAD	aminomuconate semialdehyde dehydrogenase	am6sa[c] + h2o[c] + nad[c] -> amuco[c] + 2 h[c] + nadh[c]				Tryptophan Metabolism	0	0	1000	0
AMACALDDH	Aldehyde dehydrogenase (aminoacetaldehyde, NAD)	amacald[c] + h2o[c] + nad[c] -> gly[c] + h[c] + nadh[c]				Cysteine and Methionine Metabolism	0	0	1000	0
AMAOT	Adenosylmethionine-8-amino-7-oxononanoate transaminase	8aonn[c] + amet[c] <=> amob[c] + dann[c]	(PICST_38281 or PICST_38592)	PICST_38281 PICST_38592	(YOD2 or BIO3)	Biotin Metabolism	1	-1000	1000	0	4	2.6.1.62
AMETt	S-adenosyl-L-methionine transport in via proton symport	amet[e] + h[e] -> amet[c] + h[c]				Transport Reaction	0	0	1000	0
AMETtm	S-Adenosyl-L-methionine reversible Transport Mitochondrial	amet[c] <=> amet[m]				Transport Mitochondrial	1	-1000	1000	0
AMID1	Acetamidase	h2o[c] + acetm[c] -> nh4[c] + ac[c]	(PICST_43525 or PICST_47832 or PICST_48268 or PICST_87495)	PICST_43525 PICST_47832 PICST_48268 PICST_87495	(AMI1 or AMD2 or AMD4 or GTA2)	Arginine and Proline Metabolism	0	0	1000	0		3.5.1.4
AMID2	Amidase	h2o[c] + pad[c] -> nh4[c] + pac[c]	(PICST_43525 or PICST_47832 or PICST_48268 or PICST_87495)	PICST_43525 PICST_47832 PICST_48268 PICST_87495	(AMI1 or AMD2 or AMD4 or GTA2)	Arginine and Proline Metabolism	0	0	1000	0	4	3.5.1.4
AMID3	Amidase	h2o[c] + iad[c] -> ind3ac[c] + nh4[c]	(PICST_43525 or PICST_47832 or PICST_48268 or PICST_87495)	PICST_43525 PICST_47832 PICST_48268 PICST_87495	(AMI1 or AMD2 or AMD4 or GTA2)	Arginine and Proline Metabolism	0	0	1000	0	4	3.5.1.4
AMPDA	Adenosine monophosphate deaminase	amp[c] + h[c] + h2o[c] -> imp[c] + nh4[c]	PICST_40926	PICST_40926	AMD1	Purine Metabolism	0	0	1000	0	4	3.5.4.6
AMPt6	AMP transport in/out via proton symport	amp[e] + h[e] <=> amp[c] + h[c]				Transport Reaction	1	-1000	1000	0
ANPRT	Anthranilate phosphoribosyltransferase	anth[c] + prpp[c] -> ppi[c] + pran[c]	PICST_34016	PICST_34016	TRP4	Phenylalanine, Tyrosine and Trytophan Biosynthesis	0	0	1000	0	4	2.4.2.18
ANS	Anthranilate synthase	chor[c] + gln-L[c] -> anth[c] + glu-L[c] + h[c] + pyr[c]	((PICST_74393 and PICST_91065) or (PICST_85710 and PICST_91065))	PICST_74393 PICST_91065 PICST_85710	((ABZ1 and TRP6) or (TRP2 and TRP6))	Phenylalanine, Tyrosine and Trytophan Biosynthesis	0	0	1000	0	4	4.1.3.27
AOXIDASE	Alternative oxidase	q6h2[m] + 0.5 o2[m] -> q6[m] + h2o[m]	PICST_67322	PICST_67322	STO1	Oxidative Phosphorylation	0	0	1000	0
AP4AH	Ap4A hydrolase	ap4a[c] + h2o[c] -> 2 adp[c] + 2 h[c]	PICST_62390	PICST_62390	APA4	Purine Metabolism	0	0	1000	0	4	3.6.1.41
APRAUR	5-amino-6-(5-phosphoribosylamino)uracil reductase	5apru[c] + h[c] + nadph[c] -> 5aprbu[c] + nadp[c]	PICST_53707	PICST_53707	HYP	Riboflavin Metabolism	0	0	1000	0	2	1.1.1.193
ARABDR	D-Arabinose reductase	h[c] + nadph[c] + arab-D[c] -> nadp[c] + abt-D[c]				Alternate Carbon metabolism	0	0	1000	0
ARABDt	D-Arabinose reversible transport	arab-D[e] <=> arab-D[c]	PICST_87108	PICST_87108	AUT1	Transport Reaction	1	-1000	1000	0
ARABITOLDt	D-Arabinitol reversible transport	abt-D[e] <=> abt-D[c]				Transport Reaction	1	-1000	1000	0
ARABITOLLt	L-Arabinitol reversible transport	abt-L[e] <=> abt-L[c]				Transport Reaction	1	-1000	1000	0
ARABLR	L-Arabinose reductase	h[c] + nadph[c] + arab-L[c] -> nadp[c] + abt-L[c]				Alternate Carbon metabolism	0	0	1000	0
ARABLt	L-Arabinose reversible transport	arab-L[e] <=> arab-L[c]	PICST_87108	PICST_87108	AUT1	Transport Reaction	1	-1000	1000	0
ARGN	Arginase	arg-L[c] + h2o[c] -> orn[c] + urea[c]	PICST_78364	PICST_78364	CAR1	Arginine and Proline Metabolism	0	0	1000	0	4	3.5.3.1
ARGSL	Argininosuccinate lyase	argsuc[c] <=> arg-L[c] + fum[c]	PICST_62615	PICST_62615	ARG4	Arginine and Proline Metabolism	1	-1000	1000	0	4	4.3.2.1
ARGSS	Argininosuccinate synthase	asp-L[c] + atp[c] + citr-L[c] <=> amp[c] + argsuc[c] + h[c] + ppi[c]	PICST_34492	PICST_34492	ARG1	Arginine and Proline Metabolism	1	-1000	1000	0	4	6.3.4.5
ARGt2	L-arganine reversible transport via proton symport	arg-L[e] + h[e] <=> arg-L[c] + h[c]	(PICST_84246 or PICST_30939 or PICST_32180 or PICST_68755 or PICST_11039 or PICST_78721 or PICST_37009 or PICST_41966 or PICST_67826 or PICST_39044 or PICST_44246 or PICST_51094 or PICST_82860 or PICST_52358 or PICST_28502)	PICST_84246 PICST_30939 PICST_32180 PICST_68755 PICST_11039 PICST_78721 PICST_37009 PICST_41966 PICST_67826 PICST_39044 PICST_44246 PICST_51094 PICST_82860 PICST_52358 PICST_28502	(CAN2 or CAN1 or GAP1.1 or GAP1.2 or GAP1.8 or GAP1.6 or GAP1.4 or GAP1.7 or GAP1.5 or DIP5.1 or DIP5.2 or DIP5.4 or DIP5.3 or AGP3 or AGP2)	Transport Reaction	1	-1000	1000	0
ASAD	Aspartate-semialdehyde dehydrogenase	4pasp[c] + h[c] + nadph[c] -> aspsa[c] + nadp[c] + pi[c]	PICST_89195	PICST_89195	HOM2	Glycine, serine and threonine metabolism	0	0	1000	0	4	1.2.1.11
ASNN	L-asparaginase	asn-L[e] + h2o[e] -> asp-L[e] + nh4[e]	PICST_39982	PICST_39982	HYP	Nitrogen Metabolism	0	0	1000	0	4	3.5.1.1
ASNS1	Asparagine synthase (glutamine-hydrolysing)	asp-L[c] + atp[c] + gln-L[c] + h2o[c] -> amp[c] + asn-L[c] + glu-L[c] + h[c] + ppi[c]	PICST_83540	PICST_83540	ASN1	Nitrogen Metabolism	0	0	1000	0	4	6.3.5.4
ASNt2	L-asparagine reversible transport via proton symport	asn-L[e] + h[e] <=> asn-L[c] + h[c]	(PICST_32180 or PICST_68755 or PICST_11039 or PICST_78721 or PICST_37009 or PICST_41966 or PICST_67826 or PICST_39044 or PICST_44246 or PICST_51094 or PICST_82860 or PICST_52358 or PICST_28502)	PICST_32180 PICST_68755 PICST_11039 PICST_78721 PICST_37009 PICST_41966 PICST_67826 PICST_39044 PICST_44246 PICST_51094 PICST_82860 PICST_52358 PICST_28502	(GAP1.1 or GAP1.2 or GAP1.8 or GAP1.6 or GAP1.4 or GAP1.7 or GAP1.5 or DIP5.1 or DIP5.2 or DIP5.4 or DIP5.3 or AGP3 or AGP2)	Transport Reaction	1	-1000	1000	0
ASP1DC	aspartate 1 decarboxylase	asp-L[c] + h[c] -> ala-B[c] + co2[c]				Pantothenate and CoA Biosynthesis	0	0	1000	0
ASPCT	Aspartate carbamoyltransferase	asp-L[c] + cbp[c] -> cbasp[c] + h[c] + pi[c]	(PICST_90563 or (PICST_50410 and PICST_28533))	PICST_90563 PICST_50410 PICST_28533	(URA2 or (CPA2 and CPA1))	Pyrimidine Metabolism	0	0	1000	0	4	2.1.3.2
ASPGLU2m	Aspartate-glutamate transporter	asp-L[m] + glu-L[c] -> asp-L[c] + glu-L[m]	PICST_66704	PICST_66704	CMC1	Transport Mitochondrial	0	0	1000	0
ASPK	Aspartate kinase	asp-L[c] + atp[c] -> 4pasp[c] + adp[c]	PICST_69242	PICST_69242	HOM3	Glycine, serine and threonine metabolism	0	0	1000	0	4	2.7.2.4
ASPOcm	aspartate oxidase	asp-L[c] + fad[m] -> fadh2[m] + h[c] + iasp[c]				Folate Metabolism	0	0	1000	0	1
ASPt2	L-aspartate reversible transport via proton symport	asp-L[e] + h[e] <=> asp-L[c] + h[c]	(PICST_32180 or PICST_68755 or PICST_11039 or PICST_78721 or PICST_37009 or PICST_41966 or PICST_67826 or PICST_39044 or PICST_44246 or PICST_51094 or PICST_82860 or PICST_52358 or PICST_28502)	PICST_32180 PICST_68755 PICST_11039 PICST_78721 PICST_37009 PICST_41966 PICST_67826 PICST_39044 PICST_44246 PICST_51094 PICST_82860 PICST_52358 PICST_28502	(GAP1.1 or GAP1.2 or GAP1.8 or GAP1.6 or GAP1.4 or GAP1.7 or GAP1.5 or DIP5.1 or DIP5.2 or DIP5.4 or DIP5.3 or AGP3 or AGP2)	Transport Reaction	1	-1000	1000	0
ASPTA	Aspartate transaminase	akg[c] + asp-L[c] <=> glu-L[c] + oaa[c]	PICST_66059	PICST_66059	AAT2	Alanine, aspartate and glutamate metabolism	1	-1000	1000	0	4	2.6.1.1
ASPTAm	Aspartate transaminase, mitochondrial	akg[m] + asp-L[m] <=> glu-L[m] + oaa[m]	(PICST_51039 or PICST_80440)	PICST_51039 PICST_80440	(AAT22 or AAT1)	Arginine and Proline Metabolism	1	-1000	1000	0	4	2.6.1.1
ATP1	Adenosinetriphosphatase	atp[c] + h2o[c] -> adp[c] + h[c] + pi[c]	(PICST_30157 or PICST_30672 or PICST_31786 or PICST_32083 or PICST_33561 or PICST_33873 or PICST_39246 or PICST_49179 or PICST_54293 or PICST_57110 or PICST_67560 or PICST_83848 or PICST_85147 or PICST_86369 or PICST_88824 or PICST_30460 or PICST_31021 or PICST_75361 or PICST_75213)	PICST_30157 PICST_30672 PICST_31786 PICST_32083 PICST_33561 PICST_33873 PICST_39246 PICST_49179 PICST_54293 PICST_57110 PICST_67560 PICST_83848 PICST_85147 PICST_86369 PICST_88824 PICST_30460 PICST_31021 PICST_75361 PICST_75213	(ISW2 or MDL2 or PEX6 or VCP1 or DRS2 or MSP1 or ISW1.2 or RAD16 or HSP78 or FUN30 or DNF3 or PEX1 or DNF1 or SAP11 or MOT1 or SMC5 or RHC18 or MYO2 or YND1)	Purine Metabolism	0	2.6	2.6	0	4	3.6.1.3
ATPATF2	ATP adenylyltransferase	adp[c] + gtp[c] + h[c] -> ap4g[c] + pi[c]	PICST_48616	PICST_48616	APA2	Purine Metabolism	0	0	1000	0	4	2.7.7.53
ATPATF3	ATP adenylyltransferase	gdp[c] + gtp[c] + h[c] -> gp4g[c] + pi[c]	PICST_48616	PICST_48616	APA2	Purine Metabolism	0	0	1000	0	4	2.7.7.53
ATPPRT	ATP phosphoribosyltransferase	atp[c] + prpp[c] -> ppi[c] + prbatp[c]	PICST_67165	PICST_67165	HIS1	Histidine Metabolism	0	0	1000	0	4	2.4.2.17
ATPS	ATPase, cytosolic	atp[c] + h2o[c] + h[c] -> adp[c] + h[e] + pi[c]	PICST_87366	PICST_87366	PMA1	Oxidative Phosphorylation	0	0	1000	0	4	3.6.3.6
ATPSm	ATP synthase, mitochondrial	adp[m] + 4 hplus[c] + pi[m] -> atp[m] + 4 hplus[m] + h2o[m]	((PICST_69799 and PICST_77492 and PICST_91482 and PICST_86570 and PICST_81978 and PICST_78422 and PICST_79036 and PICST_30875 and PICST_32314 and PICST_81568 and PICST_65041) or (PICST_71868 and PICST_35827 and PICST_58102 and PICST_75615 and PICST_48891 and PICST_60924 and PICST_69588 and PICST_87235 and PICST_86847 and PICST_52299 and PICST_67737 and PICST_80851 and PICST_61950 and PICST_66160))	PICST_69799 PICST_77492 PICST_91482 PICST_86570 PICST_81978 PICST_78422 PICST_79036 PICST_30875 PICST_32314 PICST_81568 PICST_65041 PICST_71868 PICST_35827 PICST_58102 PICST_75615 PICST_48891 PICST_60924 PICST_69588 PICST_87235 PICST_86847 PICST_52299 PICST_67737 PICST_80851 PICST_61950 PICST_66160	((ATP16 and ATP2 and ATP3 and ATP1 and ATP5 and ATP4 and ATP7 and ATP17 and ATP14 and ATP18 and ATP20) or (VMA6 and VMA7 and VMA5 and TFP1 and VMA2 and VMA4 and CUP5 and TFP3 and PPA1 and VPH1 and VPH3 and VMA8 and VMA10 and VMA13))	Oxidative Phosphorylation	0	0	1000	0	4	3.6.3.14
ATPtm-H	ADP/ATP transporter, mitochondrial	adp[c] + pi[c] + atp[m] + hplus[c] + h2o[m] -> adp[m] + pi[m] + atp[c] + hplus[m] + h2o[c]	(PICST_45104 or PICST_85436)	PICST_45104 PICST_85436	(PET9 or ADT1)	Transport Mitochondrial	0	0	1000	0
BACDH	Branced Chain acyl coA dehydrogenase	ibcoa[c] + fad[c] + h[c] <=> macrylcoa[c] + fadh2[c]	PICST_33103	PICST_33103	ACD99	Valine, leucine and isoleucine Metabolism	1	-1000	1000	0	1	1.3.99.3
BACDH2	Branced Chain acyl coA dehydrogenase	ivcoa[c] + fad[c] + h[c] <=> mcrocoa[c] + fadh2[c]	PICST_33103	PICST_33103	ACD99	Valine, leucine and isoleucine Metabolism	1	-1000	1000	0	1	1.3.99.10
BGALGLUC	beta-galactosidase (Glucosyl ceramide)	gcylcer[c] + udpgal[c] -> udp[c] + lactcer[c]	PICST_30036	PICST_30036	LAC4	Sphingolipid Metabolism	0	0	1000	0	2	3.2.1.23
BGLe	Beta-glucosidase (cellobiose)	cellb[e] + h2o[e] -> 2 glc-D[e]	(PICST_1541 or PICST_34123 or PICST_41452 or PICST_51227 or PICST_61725 or PICST_89784 or PICST_37797 or PICST_65767)	PICST_1541 PICST_34123 PICST_41452 PICST_51227 PICST_61725 PICST_89784 PICST_37797 PICST_65767	(BGL1 or BGL5 or BGL2 or BGL6 or BGL3 or SUN4 or BGL4 or BGL7)	Sucrose and Starch Metabolism	0	0	1000	0	4	3.2.1.21		Refrence available
BGLMADG	Beta-glucosidase (MADG)	madg[e] + h2o[e] -> glc-D[e] + meoh[e]	(PICST_1541 or PICST_34123 or PICST_41452 or PICST_51227 or PICST_61725 or PICST_89784 or PICST_37797 or PICST_65767)	PICST_1541 PICST_34123 PICST_41452 PICST_51227 PICST_61725 PICST_89784 PICST_37797 PICST_65767	(BGL1 or BGL5 or BGL2 or BGL6 or BGL3 or SUN4 or BGL4 or BGL7)	Sucrose and Starch Metabolism	0	0	1000	0		3.2.1.21
BGLMBDG	Beta-glucosidase(MBDG)	mbdg[e] + h2o[e] -> glc-D[e] + meoh[e]	(PICST_1541 or PICST_34123 or PICST_41452 or PICST_51227 or PICST_61725 or PICST_89784 or PICST_37797 or PICST_65767)	PICST_1541 PICST_34123 PICST_41452 PICST_51227 PICST_61725 PICST_89784 PICST_37797 PICST_65767	(BGL1 or BGL5 or BGL2 or BGL6 or BGL3 or SUN4 or BGL4 or BGL7)	Sucrose and Starch Metabolism	0	0	1000	0		3.2.1.21
Biomass	Biomass Formation reaction	0.6107 13BDglcn[c] + 0.4735 ala-L[c] + 0.0444 amp[c] + 0.1821 arg-L[c] + 0.1511 asn-L[c] + 0.1566 asp-L[c] + 44.4 atp[c] + 0.4528 chitin[c] + 0.0388 cmp[c] + 0.0511 cys-L[c] + 0.0112 damp[c] + 0.0084 dcmp[c] + 0.0084 dgmp[c] + 0.0112 dtmp[c] + 0.0560 ergst[c] + 0.1817 gln-L[c] + 0.3190 glu-L[c] + 0.4724 gly[c] + 0.2714 glycogen[c] + 0.0361 gmp[c] + 44.4 h2o[c] + 0.1005 his-L[c] + 0.1454 ile-L[c] …					0	0	1000	1
BPFK	6-Phosphofructo-2-Kinase	atp[c] + bf6p[c] <=> bf26p[c] + adp[c] + h[c]	(PICST_68318 or PICST_57978 or PICST_66347 or PICST_85029)	PICST_68318 PICST_57978 PICST_66347 PICST_85029	(FBP26 or FRK26.2 or PFK26 or FRK26.1)	Fructose and Mannose Metabolism	1	-1000	1000	0	1	2.7.1.105
BPNT	3',5'-bisphosphate nucleotidase	h2o[c] + pap[c] -> amp[c] + pi[c]	PICST_47423	PICST_47423	MET22	Sulphur Metabolism	0	0	1000	0	4	3.1.3.7
BTDD-RR	(R,R)-butanediol dehydrogenase	btd-RR[c] + nad[c] <=> actn-R[c] + h[c] + nadh[c]	(PICST_74116 or PICST_89701)	PICST_74116 PICST_89701	(SOR5 or SOR1)	Butanoate Metabolism	1	-1000	1000	0	1	1.1.1.14
BTD-RRt	(R,R)-butanediol transport	btd-RR[c] <=> btd-RR[e]				Transport Reaction	1	-1000	1000	0
BTNt2	Biotin uptake	btn[e] + h[e] -> btn[c] + h[c]				Transport Reaction	0	0	1000	0
BTS	Biotin synthase	dtbt[c] + s[c] <=> btn[c] + 2 h[c]	PICST_30955	PICST_30955	BIO2	Biotin Metabolism	1	-1000	1000	0	4	2.8.1.6
C14STR	C-14 sterol reductase	44mctr[c] + h[c] + nadph[c] -> 44mzym[c] + nadp[c]	PICST_36016	PICST_36016	HYP	Sterol Biosynthesis	0	0	1000	0	4	1.3.1.70
C22STDS	C-22 sterol desaturase (NADP)	ergtrol[c] + h[c] + nadph[c] + o2[c] -> ergtetrol[c] + 2 h2o[c] + nadp[c]	PICST_73043	PICST_73043	ERG5	Sterol Biosynthesis	0	0	1000	0	2	1.14.14.1
C22STDS1	C-22 sterol desaturase (NAD)	ergtrol[c] + h[c] + nadh[c] + o2[c] -> ergtetrol[c] + 2 h2o[c] + nad[c]	PICST_73043	PICST_73043	ERG5	Sterol Biosynthesis	0	0	1000	0	2	1.14.14.1
C24STR	C-s24 sterol reductase	ergtetrol[c] + h[c] + nadph[c] -> ergst[c] + nadp[c]	PICST_29811	PICST_29811	ERG4	Sterol Biosynthesis	0	0	1000	0	2	1.3.1.71
C3STDH1	C-3 sterol dehydrogenase (4-methylzymosterol)	4mzym_int1[c] + nad[c] -> 4mzym_int2[c] + co2[c] + h[c] + nadh[c]	PICST_71224	PICST_71224	ERG26	Sterol Biosynthesis	0	0	1000	0	4	1.1.1.170
C3STDH2	C-3 sterol dehydrogenase (zymosterol)	nad[c] + zym_int1[c] -> co2[c] + h[c] + nadh[c] + zym_int2[c]	PICST_71224	PICST_71224	ERG26	Sterol Biosynthesis	0	0	1000	0	4	1.1.1.170
C3STKR1	C-3 sterol keto reductase (4-methylzymosterol)	4mzym_int2[c] + h[c] + nadph[c] -> 4mzym[c] + nadp[c]	PICST_61325	PICST_61325	ERG27	Sterol Biosynthesis	0	0	1000	0	4	1.1.1.270
C3STKR2	C-3 sterol keto reductase (zymosterol)	h[c] + nadph[c] + zym_int2[c] -> nadp[c] + zymst[c]	PICST_61325	PICST_61325	ERG27	Sterol Biosynthesis	0	0	1000	0	4	1.1.1.270
C4STMO1	C-4 sterol methyl oxidase (4,4-dimethylzymosterol)	44mzym[c] + 3 h[c] + 3 nadph[c] + 3 o2[c] -> 4mzym_int1[c] + 4 h2o[c] + 3 nadp[c]	PICST_74706	PICST_74706	ERG25	Sterol Biosynthesis	0	0	1000	0	4	1.14.13.72
C4STMO2	C-4 sterol methyl oxidase (4-methylzymosterol)	4mzym[c] + 3 h[c] + 3 nadph[c] + 3 o2[c] -> 4 h2o[c] + 3 nadp[c] + zym_int1[c]	PICST_74706	PICST_74706	ERG25	Sterol Biosynthesis	0	0	1000	0	4	1.14.13.72
C5STDS	C-5 sterol desaturase	epist[c] + h[c] + nadph[c] + o2[c] -> ergtrol[c] + 2 h2o[c] + nadp[c]	PICST_28450	PICST_28450	ERG3	Sterol Biosynthesis	0	0	1000	0	2	1.3.3.-
C8STI	C-8 sterol isomerase	fecost[c] -> epist[c]	PICST_73274	PICST_73274	ERG2	Sterol Biosynthesis	0	0	1000	0	2	5.-.-.-
CAT	Catalase	2 h2o2[c] -> 2 h2o[c] + o2[c]	PICST_40324	PICST_40324	CAT1	Tryptophan Metabolism	0	0	1000	0	2	1.11.1.6
CBPS	Carbamoyl-phosphate synthase (glutamine-hydrolysing)	2 atp[c] + gln-L[c] + h2o[c] + hco3[c] -> 2 adp[c] + cbp[c] + glu-L[c] + 2 h[c] + pi[c]	(PICST_90563 or (PICST_50410 and PICST_28533))	PICST_90563 PICST_50410 PICST_28533	(URA2 or (CPA2 and CPA1))	Pyrimidine Metabolism	0	0	1000	0	4	6.3.5.5
CCP	Cytochrome c peroxidase, mitochondrial	2 focytc[c] + h2o2[c] -> 2 ficytc[c] + 2 h2o[c]	(PICST_67176 or PICST_85478)	PICST_67176 PICST_85478	(CCP2 or HYP)	Oxidative Phosphorylation	0	0	1000	0		1.11.1.5
CDPDGPm	CDP diacylglycerol serine O phosphatidyltransferase mitochondrial	0.01 cdpdag[m] + glyc3p[m] <=> cmp[m] + h[m] + 0.01 pgp[m]	PICST_63914	PICST_63914	PGS1	Phospholipid Metabolism	1	-1000	1000	0	4	2.7.8.8
CERASE124er	Alkaline ceramidase (ceramide-1)	cer1_24[c] + coa[c] + h[c] -> sphgn[c] + ttccoa[c]	PICST_63351	PICST_63351	HYP	Sphingolipid Metabolism	0	0	1000	0	2	3.5.1.-
CERASE126er	Alkaline ceramidase (ceramide-1)	cer1_26[c] + coa[c] + h[c] -> hexccoa[c] + sphgn[c]	PICST_63351	PICST_63351	HYP	Sphingolipid Metabolism	0	0	1000	0	2	3.5.1.-
CERASE224er	Alkaline ceramidase (ceramide-2)	cer2_24[c] + coa[c] + h[c] -> psphings[c] + ttccoa[c]	PICST_63351	PICST_63351	HYP	Sphingolipid Metabolism	0	0	1000	0	2	3.5.1.-
CERASE226er	Alkaline ceramidase (ceramide-2)	cer2_26[c] + coa[c] + h[c] -> hexccoa[c] + psphings[c]	PICST_63351	PICST_63351	HYP	Sphingolipid Metabolism	0	0	1000	0	2	3.5.1.-
CERGLUT	ceramide glucosyltransferase	udpg[c] + cer3[c] -> udp[c] + gcylcer[c]	PICST_34303	PICST_34303	CGT1	Sphingolipid Metabolism	0	0	1000	0	2	2.4.1.80
CERH124	Ceramide-1 hydroxylase (24C)	cer1_24[c] + h[c] + nadph[c] + o2[c] -> cer2_24[c] + h2o[c] + nadp[c]	PICST_77904	PICST_77904	SUR2	Sphingolipid Metabolism	0	0	1000	0	2	1.14.-.-
CERH126	Ceramide-1 hydroxylase (26C)	cer1_26[c] + h[c] + nadph[c] + o2[c] -> cer2_26[c] + h2o[c] + nadp[c]	PICST_77904	PICST_77904	SUR2	Sphingolipid Metabolism	0	0	1000	0	2	1.14.-.-
CERS124	Ceramide-1 synthase (24C)	sphgn[c] + ttccoa[c] -> cer1_24[c] + coa[c] + h[c]	(PICST_32904 or PICST_45900)	PICST_32904 PICST_45900	(LAG1.1 or LAG1.3)	Sphingolipid Metabolism	0	0	1000	0	2	2.3.1.24
CERS126	Ceramide-1 synthase (26C)	hexccoa[c] + sphgn[c] -> cer1_26[c] + coa[c] + h[c]	(PICST_32904 or PICST_45900)	PICST_32904 PICST_45900	(LAG1.1 or LAG1.3)	Sphingolipid Metabolism	0	0	1000	0	2	2.3.1.24
CERS224	Ceramide-2 synthase (24C)	psphings[c] + ttccoa[c] -> cer2_24[c] + coa[c] + h[c]	(PICST_32904 or PICST_45900)	PICST_32904 PICST_45900	(LAG1.1 or LAG1.3)	Sphingolipid Metabolism	0	0	1000	0	2	2.3.1.24
CERS226	Ceramide-2 synthase (26C)	hexccoa[c] + psphings[c] -> cer2_26[c] + coa[c] + h[c]	(PICST_32904 or PICST_45900)	PICST_32904 PICST_45900	(LAG1.1 or LAG1.3)	Sphingolipid Metabolism	0	0	1000	0	2	2.3.1.24
CERSYN	Ceramide synthase - model reaction	cer3_24[c] + cer3_26[c] <=> cer3[c]				Sphingolipid Metabolism	1	-1000	1000	0	1
CGLYt	Cys-Gly Transport	cgly[e] + atp[c] + h2o[c] -> adp[c] + h[c] + pi[c] + cgly[c]	(PICST_36233 or PICST_66905 or PICST_70645)	PICST_36233 PICST_66905 PICST_70645	(PTR2 or HYP or HYP)	Transport Reaction	1	0	1000	0
CH4St	Methanethiol Transport	ch4s[e] <=> ch4s[c]				Transport Reaction	1	-1000	1000	0
CHIT	Chitinase/ beta-N-Acetylhexosaminidase	chitin[c] + h2o[c] -> acgam[c]	(PICST_31390 or PICST_48142 or PICST_68871 or PICST_91537 or PICST_77156 or PICST_32069)	PICST_31390 PICST_48142 PICST_68871 PICST_91537 PICST_77156 PICST_32069	(CHT4 or CHT2 or CHT3 or CHT1 or BHA1 or HEX1)	Amino Sugar Metabolism	0	0	1000	0	4	3.2.1.14
CHLPCTD	Choline phosphate cytididyltransferase	cholp[c] + ctp[c] + h[c] -> cdpchol[c] + ppi[c]	PICST_31198	PICST_31198	PCT1	Phospholipid Metabolism	0	0	1000	0	4	2.7.7.15
CHLt2	choline transport via proton symport	chol[e] + h[e] -> chol[c] + h[c]				Transport Reaction	1	-1000	1000	0
CHOLK	Choline kinase	atp[c] + chol[c] -> adp[c] + cholp[c] + h[c]	PICST_28965	PICST_28965	CKT1	Phospholipid Metabolism	0	0	1000	0	4	2.7.1.32
CHORM	Chorismate mutase	chor[c] -> pphn[c]	PICST_73224	PICST_73224	ARO7	Phenylalanine, Tyrosine and Trytophan Biosynthesis	0	0	1000	0	4	5.4.99.5
CHORS	Chorismate synthase	3psme[c] -> chor[c] + pi[c]	(PICST_90939 or PICST_89141)	PICST_90939 PICST_89141	(AROC or HYP)	Phenylalanine, Tyrosine and Trytophan Biosynthesis	0	0	1000	0	4	4.2.3.5
CHTNDA	Chitin deacetylase	chitin[c] + h2o[c] -> ac[c] + chitos[c] + h[c]	PICST_43807	PICST_43807	CDA2	Amino Sugar Metabolism	0	0	1000	0	4	3.5.1.41
CHTNS	Chitin synthase	uacgam[c] -> chitin[c] + h[c] + udp[c]	(PICST_29105 or PICST_29807 or PICST_42812 or PICST_51281 or PICST_65597)	PICST_29105 PICST_29807 PICST_42812 PICST_51281 PICST_65597	(CHS3 or CHS8 ot CHS1 or CHS2.2 or CHS2)	Amino Sugar Metabolism	0	0	1000	0	4	2.4.1.16
CITRULt	L-Citruline transport	citr-L[c] <=> citr-L[e]				Transport Reaction	1	-1000	1000	0
CITSm	Citrate Synthetase	accoa[m] + h2o[m] + oaa[m] -> cit[m] + coa[m] + h[m]	PICST_85554	PICST_85554	CIT1	Citrate cycle (TCA cycle)	0	0	1000	0	4	2.3.3.1
CITt2	citrate reversible transport via symport	cit[e] + h[e] <=> cit[c] + h[c]				Transport Reaction	1	-1000	1000	0
CITtam	citrate Transport Mitochondrial	cit[c] + mal-L[m] <=> mal-L[c] + cit[m]	PICST_29031	PICST_29031	CTP1	Transport Mitochondrial	1	-1000	1000	0
CITtcm	citrate Transport Mitochondrial	cit[c] + icit[m] <=> cit[m] + icit[c]	PICST_29031	PICST_29031	CTP1	Transport Mitochondrial	1	-1000	1000	0
CITtpm	Citrate Transport Mitochondrial3	cit[c] + pep[m] <=> cit[m] + pep[c]	PICST_29031	PICST_29031	CTP1	Transport Mitochondrial	1	-1000	1000	0
CLPNSm	Cardiolipin synthase, mitochondrial	0.01 cdpdag[m] + 0.01 pg[m] -> 0.01 clpn[m] + cmp[m] + h[m]	PICST_52642	PICST_52642	CRD2	Phospholipid Metabolism	0	0	1000	0	4	2.7.8.5
CMPN	CMP nucleosidase	cmp[c] + h2o[c] -> csn[c] + r5p[c]				Nucleotide Salvage Pathway	0	0	1000	0
CMPt	CMP transport in/out via proton symport	cmp[e] + h[e] <=> cmp[c] + h[c]				Transport Reaction	1	-1000	1000	0
CO2t	CO2 transporter via diffusion	co2[e] <=> co2[c]				Transport Reaction	1	-1000	1000	0
CO2tm	CO2 transport (diffusion), mitochondrial	co2[c] <=> co2[m]				Transport Mitochondrial	1	-1000	1000	0
COAtm	CoA transporter (mitochondrial), irreversible	coa[c] -> coa[m]				Transport Mitochondrial	0	0	1000	0
CPPPGO	coproporphyrinogen oxidase (O2 required)	cpppg3[c] + 2 h[c] + o2[c] -> 2 co2[c] + 2 h2o[c] + pppg9[c]	PICST_64368	PICST_64368	HEM13	Porphyrin and chlorophyll metabolism	0	0	1000	0	4	1.3.3.3
CSND	Cytosine deaminase	csn[c] + h[c] + h2o[c] -> nh4[c] + ura[c]	(PICST_30000 and PICST_78481)	PICST_30000 PICST_78481	(TAD3 and FCY1)	Pyrimidine Metabolism	0	0	1000	0	4	3.5.4.1
CSNt2	cytosine transport in via proton symport	csn[e] + h[e] -> csn[c] + h[c]	(PICST_75870 or PICST_72073)	PICST_75870 PICST_72073	(HYP or HYP)	Transport Reaction	0	0	1000	0
CTPS1	CTP synthase (NH3)	atp[c] + nh4[c] + utp[c] -> adp[c] + ctp[c] + 2 h[c] + pi[c]	PICST_78143	PICST_78143	URA7	Pyrimidine Metabolism	0	0	1000	0	4	6.3.4.2
CTPS2	CTP synthase (glutamine)	atp[c] + gln-L[c] + h2o[c] + utp[c] -> adp[c] + ctp[c] + glu-L[c] + 2 h[c] + pi[c]	PICST_78143	PICST_78143	URA7	Pyrimidine Metabolism	0	0	1000	0	2	6.3.4.2
CTPtm	CTP/CMP antiport	ctp[c] + 2 h[c] + cmp[m] -> cmp[c] + ctp[m] + 2 h[m]	PICST_83067	PICST_83067	HYP	Transport Mitochondrial	0	0	1000	0
CYB5R	Cytochrome B5 Reductase	nadh[c] + 2 ficytb5[c] <=> 2 focytb5[c] + h[c] + nad[c]	(PICST_44816 or PICST_45522 or PICST_68997)	PICST_44816 PICST_45522 PICST_68997	(CBR2 or CBR3 or CBR1)	Amino Sugar Metabolism	1	-1000	1000	0	4	1.6.2.2
CYOOm	cytochrome c oxidase, mitochondrial	4 focytc[m] + 8 hplus[m] + o2[m] -> 4 ficytc[m] + 8 hplus[c] + 2 h2o[m]	(PICST_77110 and PICST_82299 and PICST_88762 and PICST_67314 and PICST_71543 and PICST_85465 and PICST_82827 and PICST_84097 and PICST_70893)	PICST_77110 PICST_82299 PICST_88762 PICST_67314 PICST_71543 PICST_85465 PICST_82827 PICST_84097 PICST_70893	(COX5a and COX6 and COX4 and COX13 and COX12 and COX7 and COX11 and COX15 and COX17)	Oxidative Phosphorylation	0	0	1000	0	4	1.9.3.1
CYOR_u6m	Ubiquinol-6 cytochrome c reductase	2 ficytc[m] + 4 hplus[m] + q6h2[m] -> 2 focytc[m] + 4 hplus[c] + q6[m]	(PICST_39828 and PICST_86147 and PICST_81500 and PICST_78316 and PICST_75355 and PICST_73333 and PICST_77955 and PICST_52082)	PICST_39828 PICST_86147 PICST_81500 PICST_78316 PICST_75355 PICST_73333 PICST_77955 PICST_52082	(UCR1 and CYT1 and COR1 and UQC2 and QCR6 and UCR7 and QCR8 and QCR10)	Oxidative Phosphorylation	0	0	1000	0	4	1.10.2.2
CYSS	Cysteine synthase	acser[c] + h2s[c] -> ac[c] + cys-L[c] + h[c]	(PICST_30734 or PICST_59891)	PICST_30734 PICST_59891	(CYK2 or CYK1)	Sulphur Metabolism	0	0	1000	0	4	2.5.1.47
CYSt	L-cysteine reversible transport via proton symport	cys-L[e] + h[e] <=> cys-L[c] + h[c]	(PICST_32180 or PICST_68755 or PICST_11039 or PICST_78721 or PICST_37009 or PICST_41966 or PICST_67826)	PICST_32180 PICST_68755 PICST_11039 PICST_78721 PICST_37009 PICST_41966 PICST_67826 PICST_52358 PICST_28502	(GAP1.1 or GAP1.2 or GAP1.8 or GAP1.6 or GAP1.4 or GAP1.7 or GAP1.5)	Transport Reaction	1	-1000	1000	0
CYSTGL	Cystathionine g-lyase	cyst-L[c] + h2o[c] -> 2obut[c] + cys-L[c] + nh4[c]	PICST_77247	PICST_77247	CYS3	Nitrogen Metabolism	0	0	1000	0	4	4.4.1.1
CYSTL	Cystathionine b-lyase	cyst-L[c] + h2o[c] -> hcys-L[c] + nh4[c] + pyr[c]	PICST_54505	PICST_54505	STR3	Nitrogen Metabolism	0	0	1000	0	4	4.4.1.8
CYSTS	Cystathionine beta-synthase	hcys-L[c] + ser-L[c] -> cyst-L[c] + h2o[c]	PICST_77227	PICST_77227	CYS4	Glycine, serine and threonine metabolism	0	0	1000	0	4	4.2.1.22
CYSTt	Cystathione Transport	cyst-L[e] <=> cyst-L[c]				Transport Reaction	1	-1000	1000	0
CYTD	Cytidine deaminase	cytd[c] + h[c] + h2o[c] -> nh4[c] + uri[c]	PICST_39066	PICST_39066	HYP	Pyrimidine Metabolism	0	0	1000	0	4	3.5.4.5
CYTDt	cytidine transport in via proton symport	cytd[e] + h[e] -> cytd[c] + h[c]	PICST_59290	PICST_59290	HYP	Transport Reaction	0	0	1000	0
CYTK1	Cytidylate kinase (CMP)	atp[c] + cmp[c] <=> adp[c] + cdp[c]	PICST_90609	PICST_90609	URA6	Pyrimidine Metabolism	1	-1000	1000	0	4	2.7.4.14
CYTK2	Cytidylate kinase (dCMP)	atp[c] + dcmp[c] <=> adp[c] + dcdp[c]	PICST_90609	PICST_90609	URA6	Pyrimidine Metabolism	1	-1000	1000	0	4	2.7.4.14
DADA	Deoxyadenosine deaminase	dad-2[c] + h[c] + h2o[c] -> din[c] + nh4[c]	PICST_59156	PICST_59156	AAH1	Nucleotide Salvage Pathway	0	0	1000	0
DADK	deoxyadenylate kinase	atp[c] + damp[c] <=> adp[c] + dadp[c]				Nucleotide Salvage Pathway	1	-1000	1000	0
DADNt2	deoxyadenosine transport in via proton symport	dad-2[e] + h[e] -> dad-2[c] + h[c]				Transport Reaction	0	0	1000	0
DAGCPT	diacylglycerol cholinephosphotransferase,	0.01 12dgr[c] + cdpchol[c] -> cmp[c] + h[c] + 0.01 pc[c]	PICST_40464	PICST_40464	EPT1	Phospholipid Biosynthesis	0	0	1000	0
DAGPYP	Diacylglycerol pyrophosphate phosphatase	h2o[c] + 0.01 pa[c] -> 0.01 12dgr[c] + pi[c]	PICST_67964	PICST_67964	HYP	Glycerolipid Metabolism	0	0	1000	0	4	3.1.3.-
DALAOX	D-Alanine oxidase	ala-D[c] + h2o[c] + o2[c] <=> pyr[c] + nh4[c] + h2o2[c]	PICST_57912	PICST_57912	DAO1	Alanine, aspartate and glutamate metabolism	0	0	1000	0
DANNt	7,8-Diaminononanoate reversible transport via proton symport	dann[e] + h[e] <=> dann[c] + h[c]				Transport Reaction	1	-1000	1000	0
DARABITOLDHD	D-arabinitol dehydrogenase	xylu-D[c] + nadh[c] + h[c] <=> abt-D[c] + nad[c]				Pentose and glucuronate interconversions	1	-1000	1000	0
DASYN	CDP Diacylglycerol synthetase	ctp[c] + h[c] + 0.01 pa[c] <=> 0.01 cdpdag[c] + ppi[c]	PICST_78259	PICST_78259	HYP	Phospholipid Metabolism	1	-1000	1000	0	4	2.7.7.41
DASYNm	CDP Diacylglycerol synthetase, Mitochondrial	ctp[m] + h[m] + 0.01 pa[m] <=> 0.01 cdpdag[m] + ppi[m]	PICST_78259	PICST_78259	HYP	Phospholipid Metabolism	1	-1000	1000	0
DB4PS	3,4-Dihydroxy-2-butanone-4-phosphate	ru5p-D[c] -> db4p[c] + for[c] + h[c]	PICST_65046	PICST_65046	RIB3	Riboflavin Metabolism	0	0	1000	0	4	4.1.99.12
DBTS	Dethiobiotin synthase	atp[c] + co2[c] + dann[c] <=> adp[c] + dtbt[c] + 3 h[c] + pi[c]	PICST_85593	PICST_85593	BIO4	Biotin Metabolism	1	-1000	1000	0	4	6.3.3.3
DCAt	Decanoate (n-C10:0), Transport	dca[e] <=> dca[c]				Transport Reaction	1	-1000	1000	0
DCMPDA	dCMP deaminase	dcmp[c] + h[c] + h2o[c] <=> dump[c] + nh4[c]	PICST_34441	PICST_34441	DCD1	Pyrimidine Metabolism	1	-1000	1000	0	4	3.5.4.12
DCYTD	Deoxycytidine deaminase	dcyt[c] + h[c] + h2o[c] -> duri[c] + nh4[c]	PICST_39066	PICST_39066	HYP	Pyrimidine Metabolism	0	0	1000	0	4	3.5.4.5
DCYTt	deoxycytidine transport in via proton symport	dcyt[e] + h[e] -> dcyt[c] + h[c]				Transport Reaction	0	0	1000	0
DDCAt	Dodecanoate (n-C12:0), Transport	ddca[e] <=> ddca[c]				Transport Reaction	1	-1000	1000	0
DDPA	3-deoxy-D-arabino-heptulosonate 7-phosphate synthetase	e4p[c] + h2o[c] + pep[c] -> 2dda7p[c] + pi[c]	(PICST_80434 or PICST_83093)	PICST_80434 PICST_83093	(ARO4 or ARO3)	Phenylalanine, Tyrosine and Trytophan Biosynthesis	0	0	1000	0	4	2.5.1.54
DESAT16	Palmitoyl-CoA desaturase (n-C16:0CoA -> n-C16:1CoA)	2 h[c] + 2 focytb5[c] + o2[c] + pmtcoa[c] -> 2 h2o[c] + hdceacoa[c] + 2 ficytb5[c]	PICST_70693	PICST_70693	OLE1	Fatty acid Biosynthesis	0	0	1000	0	4	1.14.19.1
DESAT17	Hepdca-CoA desaturase (n-C17:0CoA -> n-C17:1CoA)	2 h[c] + 2 focytb5[c] + o2[c] + hepdcacoa[c] -> 2 h2o[c] + 2 ficytb5[c] + hepdceacoa[c]	PICST_70693	PICST_70693	OLE1	Fatty acid Biosynthesis	0	0	1000	0	4	1.14.19.1
DESAT18	stearoyl-CoA desaturase (n-C18:0CoA -> n-C18:1CoA)	2 h[c] + 2 focytb5[c] + o2[c] + stcoa[c] -> 2 h2o[c] + 2 ficytb5[c] + ocdceacoa[c]	PICST_70693	PICST_70693	OLE1	Fatty acid Biosynthesis	0	0	1000	0	4	1.14.19.1
DESAT18_2	Oleoyl-CoA desaturase (n-C18:1CoA -> n-C18:2CoA)	h[c] + nadph[c] + o2[c] + ocdceacoa[c] -> 2 h2o[c] + nadp[c] + ocdcyacoa[c]	(PICST_72518 or PICST_81126)	PICST_72518 PICST_81126	(ODD1 or HYP)	Fatty acid Biosynthesis	0	0	1000	0	4	1.14.19.3
DESAT18_3	Linoeyl-CoA desaturase (n-C18:2CoA -> n-C18:2CoA)	h[c] + nadph[c] + o2[c] + ocdcyacoa[c] -> 2 h2o[c] + nadp[c] + ocdctacoa[c]				Fatty acid Biosynthesis	0	0	1000	0	2
DESAT20_5	Eicosa-CoA desaturase (n-C20:0CoA -> n-C20:5CoA)	5 h[c] + 5 nadph[c] + 5 o2[c] + eicosacoa[c] -> 10 h2o[c] + 5 nadp[c] + eicosapencoa[c]				Fatty acid Biosynthesis	0	0	1000	0	2
DGSNt2	deoxyguanosine transport in via proton symport	dgsn[e] + h[e] -> dgsn[c] + h[c]				Transport Reaction	0	0	1000	0
DHAD1m	Dihydroxy-acid dehydratase (2,3-dihydroxy-3-methylbutanoate), mitochondrial	23dhmb[m] -> 3mob[m] + h2o[m]	PICST_75802	PICST_75802	ILV3	Pantotheonate and CoA metabolism	0	0	1000	0	4	4.2.1.9
DHAD2m	Dihydroxy-acid dehydratase (2,3-dihydroxy-3-methylpentanoate), mitochondrial	23dhmp[m] -> 3mop[m] + h2o[m]	PICST_75802	PICST_75802	ILV3	Valine, leucine and isoleucine Biosynthesis	0	0	1000	0	4	4.2.1.9
DHAK	Dihydroxyacetone kinase	atp[c] + dha[c] -> adp[c] + dhap[c] + h[c]	(PICST_31117 or PICST_53027 or PICST_57462)	PICST_31117 PICST_53027 PICST_57462	(DAK1.1 or DAK1.2 or DAK2)	Glycerolipid Metabolism	0	0	1000	0	4	2.7.1.29
DHAPtm	dihydroxyacetone phosphate Transport Mitochondrial	dhap[m] -> dhap[c]				Transport Mitochondrial	0	0	1000	0
DHAT	Dihydroxy acetone transport	dha[c] <=> dha[e]				Transport Reaction	1	-1000	1000	0
DHDPS	Dihydrodipicolinate synthase	aspsa[c] + pyr[c] -> 23dhdp[c] + h[c] + 2 h2o[c]	PICST_64442	PICST_64442	LRA4	Lysine Biosynthesis	0	0	1000	0	4	4.2.1.52
DHFRi	dihydrofolate reductase (irreversible)	dhf[c] + h[c] + nadph[c] -> nadp[c] + thf[c]	(PICST_38512 or PICST_60284 or PICST_82622)	PICST_38512 PICST_60284 PICST_82622	(FSH1 or FSH3 or DFR1)	Folate Metabolism	0	0	1000	0	3	1.5.1.3
DHFS	dihydrofolate synthase	atp[c] + dhpt[c] + glu-L[c] -> adp[c] + dhf[c] + h[c] + pi[c]				Folate Metabolism	0	0	1000	0	1
DHNPA	dihydroneopterin aldolase	dhnpt[c] -> 2ahhmp[c] + gcald[c] + h[c]	PICST_66087	PICST_66087	HYP	Folate Metabolism	0	0	1000	0	3	4.1.2.25
DHORD	Dihydoorotic acid dehydrogenase	dhor-S[c] + o2[c] -> h2o2[c] + orot[c]	PICST_55711	PICST_55711	URA1	Pyrimidine Metabolism	0	0	1000	0	4	1.3.3.1
DHORTS	Dihydroorotase	dhor-S[c] + h2o[c] <=> cbasp[c] + h[c]	PICST_32048	PICST_32048	URA4	Pyrimidine Metabolism	1	-1000	1000	0	4	3.5.2.3
DHPPDA	Diaminohydroxyphosphoribosylaminopyrimidine deaminase	25dhpp[c] + h[c] + h2o[c] -> 5apru[c] + nh4[c]	PICST_53707	PICST_53707	HYP	Riboflavin Metabolism	0	0	1000	0	2	3.5.4.26
DHPS	dihydropteroate synthase	2ahhmp[c] + 4abz[c] -> dhpt[c] + h2o[c]	PICST_66087	PICST_66087	HYP	Folate Metabolism	0	0	1000	0	3	2.5.1.15
DHQS	3-dehydroquinate synthase	2dda7p[c] -> 3dhq[c] + pi[c]	PICST_89141	PICST_89141	HYP	Phenylalanine, Tyrosine and Trytophan Biosynthesis	0	0	1000	0	4	4.2.3.4
DHQT	3-dehydroquinate dehydratase	3dhq[c] -> 3dhsk[c] + h2o[c]	PICST_62322	PICST_62322	DQD1	Phenylalanine, Tyrosine and Trytophan Biosynthesis	0	0	1000	0	4	4.2.1.10
DICtm	dicarboxylate transport mitochondrial	mal-L[c] + succ[m] <=> mal-L[m] + succ[c]	PICST_78946	PICST_78946	DIC1	Transport Mitochondrial	1	-1000	1000	0
DINSt	deoxyinosine transport in via proton symport	din[e] + h[e] -> din[c] + h[c]				Transport Reaction	0	0	1000	0
DKMPPD2	2,3-diketo-5-methylthio-1-phosphopentane degradation reaction	dkmpp[c] + 3 h2o[c] -> 2kmb[c] + for[c] + 6 h[c] + pi[c]	PICST_37619	PICST_37619	HYP	Cysteine and Methionine Metabolism	0	0	1000	0	2	1.13.11.54
D-LACDm	D-lactate dehydrogenase, mitochondrial	2 ficytc[m] + lac-D[m] -> 2 focytc[m] + pyr[m]	(PICST_86747 or PICST_89565 or PICST_31583 or PICST_52647)	PICST_86747 PICST_89565 PICST_31583 PICST_52647	(DLD1 or DLD2 or DLD3 or DLD4)	Pyruvate Metabolism	0	0	1000	0	4	1.1.2.4
D-LACt2	D-lactate transport via proton symport	h[e] + lac-D[e] <=> h[c] + lac-D[c]				Transport Reaction	1	-1000	1000	0
D-LACtm	D-lactate Transport Mitochondrial	h[c] + lac-D[c] <=> h[m] + lac-D[m]				Transport Mitochondrial	1	-1000	1000	0
DMATT	Dimethylallyltranstransferase	dmpp[c] + ipdp[c] -> grdp[c] + ppi[c]	(PICST_46658 or PICST_89338)	PICST_46658 PICST_89338	(BTS1 or ERG20)	Terpenoid Backbone Synthesis	0	0	1000	0	4	2.5.1.1
DOCOSAt	Docosanoic acid, Transport	docosa[e] <=> docosa[c]				Transport Reaction	1	-1000	1000	0
DOLK	Dolichol kinase	ctp[c] + dolichol[c] -> cdp[c] + dolp[c] + h[c]	PICST_58284	PICST_58284	SEC59	Sucrose and Starch Metabolism	0	0	1000	0	2	2.7.1.108
DOLPMMer	Dolichyl phosphate mannose protein mannosyltransferase endoplasmic reticular	dolmanp[c] -> dolp[c] + h[c] + mannan[c]	PICST_53466	PICST_53466	HYP	Sucrose and Starch Metabolism	0	0	1000	0
DOLPMTcer	Dolichyl-phosphate D-mannosyltransferase	dolp[c] + gdpmann[c] -> dolmanp[c] + gdp[c]				Sucrose and Starch Metabolism	0	0	1000	0
DPCOAK	Dephospho-CoA kinase	atp[c] + dpcoa[c] -> adp[c] + coa[c] + h[c]	PICST_41000	PICST_41000	COA5	Pantotheonate and CoA metabolism	0	0	1000	0	4	2.7.1.24
DPEPDASE1	Non-Specific Peptidase	alaasp[c] + h2o[c] -> ala-L[c] + asp-L[c]	(PICST_28659 or PICST_34371 or PICST_28404 or PICST_51091 or PICST_89481 or PICST_78234)	PICST_28659 PICST_34371 PICST_28404 PICST_51091 PICST_89481 PICST_78234	(HYP or CPS1 or PRD1.2 or PRD1.1 or OCT1 or CPGL)	Dipeptide metabolism	0	0	1000	0
DPEPDASE10	Non-Specific Peptidase	glyglu[c] + h2o[c] -> gly[c] + glu-L[c]	(PICST_28659 or PICST_34371 or PICST_28404 or PICST_51091 or PICST_89481 or PICST_78234)	PICST_28659 PICST_34371 PICST_28404 PICST_51091 PICST_89481 PICST_78234	(HYP or CPS1 or PRD1.2 or PRD1.1 or OCT1 or CPGL)	Dipeptide metabolism	0	0	1000	0
DPEPDASE11	Non-Specific Peptidase	glymet[c] + h2o[c] -> gly[c] + met-L[c]	(PICST_28659 or PICST_34371 or PICST_28404 or PICST_51091 or PICST_89481 or PICST_78234)	PICST_28659 PICST_34371 PICST_28404 PICST_51091 PICST_89481 PICST_78234	(HYP or CPS1 or PRD1.2 or PRD1.1 or OCT1 or CPGL)	Dipeptide metabolism	0	0	1000	0
DPEPDASE12	Non-Specific Peptidase	metala[c] + h2o[c] -> met-L[c] + ala-L[c]	(PICST_28659 or PICST_34371 or PICST_28404 or PICST_51091 or PICST_89481 or PICST_78234)	PICST_28659 PICST_34371 PICST_28404 PICST_51091 PICST_89481 PICST_78234	(HYP or CPS1 or PRD1.2 or PRD1.1 or OCT1 or CPGL)	Dipeptide metabolism	0	0	1000	0
DPEPDASE13	Non-Specific Peptidase	glyasp[c] + h2o[c] -> gly[c] + asp-L[c]	(PICST_28659 or PICST_34371 or PICST_28404 or PICST_51091 or PICST_89481 or PICST_78234)	PICST_28659 PICST_34371 PICST_28404 PICST_51091 PICST_89481 PICST_78234	(HYP or CPS1 or PRD1.2 or PRD1.1 or OCT1 or CPGL)	Dipeptide metabolism	0	0	1000	0
DPEPDASE14	Non-Specific Peptidase	glypro[c] + h2o[c] -> gly[c] + pro-L[c]	(PICST_28659 or PICST_34371 or PICST_28404 or PICST_51091 or PICST_89481 or PICST_78234)	PICST_28659 PICST_34371 PICST_28404 PICST_51091 PICST_89481 PICST_78234	(HYP or CPS1 or PRD1.2 or PRD1.1 or OCT1 or CPGL)	Dipeptide metabolism	0	0	1000	0
DPEPDASE15	Non-Specific Peptidase	cgly[c] + h2o[c] -> cys-L[c] + gly[c]	(PICST_28659 or PICST_34371 or PICST_28404 or PICST_51091 or PICST_89481 or PICST_78234)	PICST_28659 PICST_34371 PICST_28404 PICST_51091 PICST_89481 PICST_78234	(HYP or CPS1 or PRD1.2 or PRD1.1 or OCT1 or CPGL)	Dipeptide metabolism	0	0	1000	0
DPEPDASE16	Non-Specific Peptidase	gluala[c] + h2o[c] -> glu-L[c] + ala-L[c]	(PICST_28659 or PICST_34371 or PICST_28404 or PICST_51091 or PICST_89481 or PICST_78234)	PICST_28659 PICST_34371 PICST_28404 PICST_51091 PICST_89481 PICST_78234	(HYP or CPS1 or PRD1.2 or PRD1.1 or OCT1 or CPGL)	Dipeptide metabolism	0	0	1000	0
DPEPDASE2	Non-Specific Peptidase	alagln[c] + h2o[c] -> ala-L[c] + gln-L[c]	(PICST_28659 or PICST_34371 or PICST_28404 or PICST_51091 or PICST_89481 or PICST_78234)	PICST_28659 PICST_34371 PICST_28404 PICST_51091 PICST_89481 PICST_78234	(HYP or CPS1 or PRD1.2 or PRD1.1 or OCT1 or CPGL)	Dipeptide metabolism	0	0	1000	0
DPEPDASE3	Non-Specific Peptidase	alaglu[c] + h2o[c] -> ala-L[c] + glu-L[c]	(PICST_28659 or PICST_34371 or PICST_28404 or PICST_51091 or PICST_89481 or PICST_78234)	PICST_28659 PICST_34371 PICST_28404 PICST_51091 PICST_89481 PICST_78234	(HYP or CPS1 or PRD1.2 or PRD1.1 or OCT1 or CPGL)	Dipeptide metabolism	0	0	1000	0
DPEPDASE4	Non-Specific Peptidase	alagly[c] + h2o[c] -> ala-L[c] + gly[c]	(PICST_28659 or PICST_34371 or PICST_28404 or PICST_51091 or PICST_89481 or PICST_78234)	PICST_28659 PICST_34371 PICST_28404 PICST_51091 PICST_89481 PICST_78234	(HYP or CPS1 or PRD1.2 or PRD1.1 or OCT1 or CPGL)	Dipeptide metabolism	0	0	1000	0
DPEPDASE5	Non-Specific Peptidase	alahis[c] + h2o[c] -> ala-L[c] + his-L[c]	(PICST_28659 or PICST_34371 or PICST_28404 or PICST_51091 or PICST_89481 or PICST_78234)	PICST_28659 PICST_34371 PICST_28404 PICST_51091 PICST_89481 PICST_78234	(HYP or CPS1 or PRD1.2 or PRD1.1 or OCT1 or CPGL)	Dipeptide metabolism	0	0	1000	0
DPEPDASE6	Non-Specific Peptidase	alaleu[c] + h2o[c] -> ala-L[c] + h2o[c]	(PICST_28659 or PICST_34371 or PICST_28404 or PICST_51091 or PICST_89481 or PICST_78234)	PICST_28659 PICST_34371 PICST_28404 PICST_51091 PICST_89481 PICST_78234	(HYP or CPS1 or PRD1.2 or PRD1.1 or OCT1 or CPGL)	Dipeptide metabolism	0	0	1000	0
DPEPDASE7	Non-Specific Peptidase	alathr[c] + h2o[c] -> ala-L[c] + thr-L[c]	(PICST_28659 or PICST_34371 or PICST_28404 or PICST_51091 or PICST_89481 or PICST_78234)	PICST_28659 PICST_34371 PICST_28404 PICST_51091 PICST_89481 PICST_78234	(HYP or CPS1 or PRD1.2 or PRD1.1 or OCT1 or CPGL)	Dipeptide metabolism	0	0	1000	0
DPEPDASE8	Non-Specific Peptidase	glyasn[c] + h2o[c] -> gly[c] + asn-L[c]	(PICST_28659 or PICST_34371 or PICST_28404 or PICST_51091 or PICST_89481 or PICST_78234)	PICST_28659 PICST_34371 PICST_28404 PICST_51091 PICST_89481 PICST_78234	(HYP or CPS1 or PRD1.2 or PRD1.1 or OCT1 or CPGL)	Dipeptide metabolism	0	0	1000	0
DPEPDASE9	Non-Specific Peptidase	glygln[c] + h2o[c] -> gly[c] + gln-L[c]	(PICST_28659 or PICST_34371 or PICST_28404 or PICST_51091 or PICST_89481 or PICST_78234)	PICST_28659 PICST_34371 PICST_28404 PICST_51091 PICST_89481 PICST_78234	(HYP or CPS1 or PRD1.2 or PRD1.1 or OCT1 or CPGL)	Dipeptide metabolism	0	0	1000	0
DPGM	Diphosphoglycerate mutase	13dpg[c] <=> 23dph[c] + h[c]	(PICST_34127 or PICST_48292 or PICST_70394)	PICST_34127 PICST_48292 PICST_70394	(GPM1.1 or GPM1.2 or GPM1.3)	Glycolysis/Gluconeogenesis	1	-1000	1000	0	1
DPMVD	Diphosphomevalonate decarboxylase	5dpmev[c] + atp[c] -> adp[c] + co2[c] + ipdp[c] + pi[c]	PICST_90752	PICST_90752	HYP	Terpenoid Backbone Synthesis	0	0	1000	0	4	4.1.1.33
DPRm	2-dehydropantoate 2-reductase, mitochondrial	2dhp[m] + h[m] + nadph[m] -> nadp[m] + pant-R[m]	PICST_54699	PICST_54699	PAN5	Pantotheonate and CoA metabolism	0	0	1000	0	4	1.1.1.169
DRIBITOLDHD	L-arabinitol dehydrogenase	ribu-D[c] + nadh[c] + h[c] <=> rbt[c] + nad[c]				Pentose and glucuronate interconversions	1	-1000	1000	0
DRIBOSER	D-Ribose reductase	h[c] + nadh[c] + rbt[c] <=> nad[c] + rib-D[c]				Alternate Carbon metabolism	1	-1000	1000	0
DRPA	Deoxyribose-phosphate aldolase	2dr5p[c] <=> acald[c] + g3p[c]				Nucleotide Salvage Pathway	1	-1000	1000	0
DTMPK	dTMP kinase	atp[c] + dtmp[c] <=> adp[c] + dtdp[c]	PICST_53211	PICST_53211	CDC8	Pyrimidine Metabolism	1	-1000	1000	0	4	2.7.4.9
DTMPt	Thymidine 5 Phosphate Transport	dtmp[c] <=> dtmp[e]				Transport Reaction	1	-1000	1000	0
DTTPt	dTTP reversible uniport	dttp[e] <=> dttp[c]				Transport Reaction	1	-1000	1000	0
DURIK1	deoxyuridine kinase (ATP:Deoxyuridine)	atp[c] + duri[c] -> adp[c] + dump[c] + h[c]				Purine Metabolism	0	0	1000	0
DURIPP	deoxyuridine phosphorylase	duri[c] + pi[c] <=> 2dr1p[c] + ura[c]				Nucleotide Salvage Pathway	1	-1000	1000	0
DURIt2	deoxyuridine transport in via proton symport	duri[e] + h[e] -> duri[c] + h[c]				Transport Reaction	0	0	1000	0
DUTPDP	dUTP diphosphatase	dutp[c] + h2o[c] -> dump[c] + h[c] + ppi[c]	PICST_69362	PICST_69362	DUT1	Pyrimidine Metabolism	0	0	1000	0	4	3.6.1.23
E4HGLUtm	L-erythro-4-hydroxyglutamate mitochondrial transport via diffusion	e4hglu[c] <=> e4hglu[m]				Transport Mitochondrial	1	-1000	1000	0
EHGLAT	L-erythro-4-Hydroxyglutamate:2-oxoglutarate aminotransferase	akg[c] + e4hglu[c] -> 4h2oglt[c] + glu-L[c]	PICST_66059	PICST_66059	AAT2	Arginine and Proline Metabolism	0	0	1000	0	4	2.6.1.1
EHGLATm	L-erythro-4-Hydroxyglutamate:2-oxoglutarate aminotransferase, mitochondrial	akg[m] + e4hglu[m] -> 4h2oglt[m] + glu-L[m]	(PICST_51039 or PICST_80440)	PICST_51039 PICST_80440	(AAT22 or AAT1)	Arginine and Proline Metabolism	0	0	1000	0	4	2.6.1.1
EICOSAPENt	Eicosapentaenoate, Transport	eicosapen[e] <=> eicosapen[c]				Transport Reaction	1	-1000	1000	0
ENO	Enolase	2pg[c] <=> h2o[c] + pep[c]	PICST_70720	PICST_70720	ENO1	Glycolysis/Gluconeogenesis	1	-1000	1000	0	4	4.2.1.11
EPISTt	episterol reversible transport	epist[e] <=> epist[c]				Transport Reaction	1	-1000	1000	0
ERGSTt	ergosterol reversible transport	ergst[e] <=> ergst[c]				Transport Reaction	1	-1000	1000	0
ETHAK	Ethanolamine kinase	atp[c] + etha[c] -> adp[c] + ethamp[c] + h[c]	PICST_59919	PICST_59919	EKI1	Phospholipid Metabolism	0	0	1000	0	4	2.7.1.82
ETHAPT	Ethanolaminephosphotransferase	0.01 12dgr[c] + cdpea[c] <=> cmp[c] + h[c] + 0.01 pe[c]	PICST_40464	PICST_40464	EPT1	Phospholipid Metabolism	1	-1000	1000	0	4	2.7.8.1
ETHAt	ethanolamine transport via diffusion (extracellular)	etha[e] <=> etha[c]				Transport Reaction	1	-1000	1000	0
ETOHt	ethanol reversible transport	etoh[e] <=> etoh[c]				Transport Reaction	1	-1000	1000	0
EX_13BDglcn(e)	1,3-beta-D-Glucan exchange	13BDglcn[e] <=>				Exchange Reaction	1	0	1000	0
EX_2mbald(e)	2-methylbutyraldehyde exchange	2mbald[e] <=>				Exchange Reaction	1	0	1000	0
EX_2mbtoh(e)	2-methyl-1-butanol exchange	2mbtoh[e] <=>				Exchange Reaction	1	0	1000	0
EX_2mppal(e)	2-methylpropanal exchange	2mppal[e] <=>				Exchange Reaction	1	0	1000	0
EX_2obut(e)	2-oxobutanoate exchange	2obut[e] <=>				Exchange Reaction	0	0	1000	0
EX_2pg(e)	2-Phosphoglycerate Exchange	2pg[e] <=>				Exchange Reaction	1	0	1000	0
EX_2pglyc(e)	2-Phosphoglycolate Exchange	2pglyc[e] <=>				Exchange Reaction	1	0	1000	0
EX_2phetoh(e)	2-phenylethanol exchange	2phetoh[e] <=>				Exchange Reaction	1	0	1000	0
EX_3c3hmp(e)	3-Carboxy-3-hydroxy-4-methylpentanoate exchange	3c3hmp[e] <=>				Exchange Reaction	1	0	1000	0
EX_3mbald(e)	3-Methylbutanal exchange	3mbald[e] <=>				Exchange Reaction	1	0	1000	0
EX_3mop(e)	3-Methyl-2-oxopentanoate exchange	3mop[e] <=>				Exchange Reaction	1	0	1000	0
EX_3pg(e)	3-Phosphoglycerate Exchange	3pg[e] <=>				Exchange Reaction	1	0	1000	0
EX_4abut(e)	4-Aminobutanoate exchange	4abut[e] <=>				Exchange Reaction	1	0	1000	0
EX_4abz(e)	4-Aminobenzoate exchange	4abz[e] <=>				Exchange Reaction	1	0	1000	0
EX_4hpro-LT(e)	hydroxyproline exchange	4hpro-LT[e] <=>				Exchange Reaction	0	0	1000	0
EX_5aop(e)	5-Amino-4-oxopentanoate exchange	5aop[e] <=>				Exchange Reaction	1	0	1000	0
EX_6pgc(e)	6-Phospho Gluconate Exchange	6pgc[e] <=>				Exchange Reaction	1	0	1000	0
EX_8aonn(e)	8-Amino-7-oxononanoate exchange	8aonn[e] <=>				Exchange Reaction	1	0	1000	0
EX_abt-D(e)	D-arabinitol exchange	abt-D[e] <=>				Exchange Reaction	0	0	1000	0
EX_abt-L(e)	L-arabinitol exchange	abt-L[e] <=>				Exchange Reaction	0	0	1000	0
EX_ac(e)	Acetate exchange	ac[e] <=>				Exchange Reaction	1	0	1000	0
EX_acac(e)	Acetoacetate exchange	acac[e] <=>				Exchange Reaction	0	0	1000	0
EX_acald(e)	Acetaldehyde exchange	acald[e] <=>				Exchange Reaction	1	0	1000	0
EX_acetm(e)	Acetamide exchange	acetm[e] <=>				Exchange Reaction	0	0	1000	0
EX_ade(e)	Adenine exchange	ade[e] <=>				Exchange Reaction	1	0	1000	0
EX_adn(e)	Adenosine exchange	adn[e] <=>				Exchange Reaction	1	0	1000	0
EX_agm(e)	Agmatine exchange	agm[e] <=>				Exchange Reaction	0	0	1000	0
EX_akg(e)	2-Oxoglutarate exchange	akg[e] <=>				Exchange Reaction	1	0	1000	0
EX_alaasp(e)	Ala-Asp Exchange	alaasp[e] <=>				Exchange Reaction	0	0	1000	0
EX_ala-D(e)	D-Alanine exchange	ala-D[e] <=>				Exchange Reaction	0	0	1000	0
EX_alagln(e)	Ala-Gln Exchange	alagln[e] <=>				Exchange Reaction	0	0	1000	0
EX_alaglu(e)	Ala-Glu Exchange	alaglu[e] <=>				Exchange Reaction	0	0	1000	0
EX_alagly(e)	Ala-Gly Exchange	alagly[e] <=>				Exchange Reaction	0	0	1000	0
EX_alahis(e)	Ala-His Exchange	alahis[e] <=>				Exchange Reaction	0	0	1000	0
EX_ala-L(e)	L-Alanine exchange	ala-L[e] <=>				Exchange Reaction	1	0	1000	0
EX_alaleu(e)	Ala-Leu Exchange	alaleu[e] <=>				Exchange Reaction	0	0	1000	0
EX_alan(e)	Allantoin exchange	alltn[e] <=>				Exchange Reaction	0	0	1000	0
EX_alathr(e)	Ala-Thr Exchange	alathr[e] <=>				Exchange Reaction	0	0	1000	0
EX_amet(e)	S-Adenosyl-L-methionine exchange	amet[e] <=>				Exchange Reaction	1	0	1000	0
EX_amp(e)	AMP exchange	amp[e] <=>				Exchange Reaction	0	0	1000	0
EX_arab-D(e)	D-arabinose exchange	arab-D[e] <=>				Exchange Reaction	0	0	1000	0
EX_arab-L(e)	L-arabinose exchange	arab-L[e] <=>				Exchange Reaction	0	0	1000	0
EX_arg-L(e)	L-Arginine exchange	arg-L[e] <=>				Exchange Reaction	1	0	1000	0
EX_asn-L(e)	L-Asparagine exchange	asn-L[e] <=>				Exchange Reaction	1	0	1000	0
EX_asp-L(e)	L-Aspartate exchange	asp-L[e] <=>				Exchange Reaction	1	0	1000	0
EX_btd-RR(e)	(R,R)-2,3-Butanediol exchange	btd-RR[e] <=>				Exchange Reaction	1	0	1000	0
EX_btn(e)	Biotin exchange	btn[e] <=>				Exchange Reaction	1	0	1000	0
EX_cellb(e)	Cellobiose exchange	cellb[e] <=>				Exchange Reaction	1	0	1000	0
EX_cgly(e)	Cys-Gly Exchange	cgly[e] <=>				Exchange Reaction	1	0	1000	0
EX_ch4s(e)	Methanethiol Exchange	ch4s[e] <=>				Exchange Reaction	1	0	1000	0
EX_chol(e)	Choline exchange	chol[e] <=>				Exchange Reaction	1	0	1000	0
EX_cit(e)	Citrate exchange	cit[e] <=>				Exchange Reaction	1	0	1000	0
EX_citr(e)	L-Citruline exchange	citr-L[e] <=>				Exchange Reaction	0	0	1000	0
EX_cmp(e)	CMP Exchange	cmp[e] <=>				Exchange Reaction	1	0	1000	0
EX_co2(e)	CO2 exchange	co2[e] <=>				Exchange Reaction	1	0	1000	0
EX_csn(e)	Cytosine exchange	csn[e] <=>				Exchange Reaction	1	0	1000	0
EX_cys-L(e)	L-Cysteine exchange	cys-L[e] <=>				Exchange Reaction	1	0	1000	0
EX_cyst(e)	Cystathione Exchange	cyst-L[e] <=>				Exchange Reaction	1	0	1000	0
EX_cytd(e)	Cytidine exchange	cytd[e] <=>				Exchange Reaction	1	0	1000	0
EX_dad-2(e)	Deoxyadenosine exchange	dad-2[e] <=>				Exchange Reaction	1	0	1000	0
EX_dann(e)	7,8-Diaminononanoate exchange	dann[e] <=>				Exchange Reaction	1	0	1000	0
EX_dca(e)	Decanoate (n-C10:0) exchange	dca[e] <=>				Exchange Reaction	1	0	1000	0
EX_dcyt(e)	Deoxycytidine exchange	dcyt[e] <=>				Exchange Reaction	1	0	1000	0
EX_ddca(e)	Dodecanoate (n-C12:0) exchange	ddca[e] <=>				Exchange Reaction	1	0	1000	0
EX_dgsn(e)	Deoxyguanosine exchange	dgsn[e] <=>				Exchange Reaction	1	0	1000	0
EX_dha(e)	Dihydroxy acetone exchange	dha[e] <=>				Exchange Reaction	0	0	1000	0
EX_din(e)	Deoxyinosine exchange	din[e] <=>				Exchange Reaction	1	0	1000	0
EX_docosa(e)	Docosanoic acid, Exchange	docosa[e] <=>				Exchange Reaction	1	0	1000	0
EX_dtmp(e)	Thymidine 5 Phosphate Exchange	dtmp[e] <=>				Exchange Reaction	1	0	1000	0
EX_dttp(e)	dTTP exchange	dttp[e] <=>				Exchange Reaction	1	0	1000	0
EX_duri(e)	Deoxyuridine exchange	duri[e] <=>				Exchange Reaction	1	0	1000	0
EX_eicosapen(e)	Eicosapentaenoate, Exchange	eicosapen[e] <=>				Exchange Reaction	1	0	1000	0
EX_epist(e)	episterol exchange	epist[e] <=>				Exchange Reaction	1	0	1000	0
EX_ergst(e)	Ergosterol exchange	ergst[e] <=>				Exchange Reaction	1	0	1000	0
EX_etha(e)	Ethanolamine exchange	etha[e] <=>				Exchange Reaction	1	0	1000	0
EX_etoh(e)	Ethanol exchange	etoh[e] <=>				Exchange Reaction	1	0	1000	0
EX_f6p(e)	F6P exchange	f6p[e] <=>				Exchange Reaction	0	0	1000	0
EX_fe2(e)	Fe2+ exchange	fe2[e] <=>				Exchange Reaction	1	-1000	1000	0
EX_fecost(e)	fecosterol exchange	fecost[e] <=>				Exchange Reaction	1	0	1000	0
EX_fmn(e)	FMN exchange	fmn[e] <=>				Exchange Reaction	1	0	1000	0
EX_for(e)	Formate exchange	for[e] <=>				Exchange Reaction	1	0	1000	0
EX_frmd(e)	Formamide exchange	frmd[e] <=>				Exchange Reaction	0	0	1000	0
EX_fru(e)	D-Fructose exchange	fru[e] <=>				Exchange Reaction	1	0	1000	0
EX_fum(e)	Fumarate exchange	fum[e] <=>				Exchange Reaction	1	0	1000	0
EX_g1p(e)	G1P exchange	g1p[e] <=>				Exchange Reaction	0	0	1000	0
EX_g3pc(e)	sn-Glycero-3-phosphocholine exchange	g3pc[e] <=>				Exchange Reaction	1	0	1000	0
EX_g3pi(e)	sn-Glycero-3-phospho-1-inositol exchange	g3pi[e] <=>				Exchange Reaction	1	0	1000	0
EX_g6p(e)	G6P Exchange	g6p[e] <=>				Exchange Reaction	0	0	1000	0
EX_gal(e)	D-Galactose exchange	gal[e] <=>				Exchange Reaction	1	0	1000	0
EX_gam6p(e)	D-Glucosamine 6-phosphate exchange	gam6p[e] <=>				Exchange Reaction	1	0	1000	0
EX_gcald(e)	Glycolaldehyde exchange	gcald[e] <=>				Exchange Reaction	1	0	1000	0
EX_glc-D(e)	D-Glucose exchange	glc-D[e] <=>				Exchange Reaction	1	-10	1000	0
EX_glcn-D(e)	Gluconate exchange	glcn-D[e] <=>				Exchange Reaction	0	0	1000	0
EX_gln-L(e)	L-Glutamine exchange	gln-L[e] <=>				Exchange Reaction	1	0	1000	0
EX_gluala(e)	Glu-Ala Exchange	gluala[e] <=>				Exchange Reaction	1	0	1000	0
EX_glu-L(e)	L-Glutamate exchange	glu-L[e] <=>				Exchange Reaction	1	0	1000	0
EX_glx(e)	Glyoxylate exchange	glx[e] <=>				Exchange Reaction	1	0	1000	0
EX_gly(e)	Glycine exchange	gly[e] <=>				Exchange Reaction	1	0	1000	0
EX_glyasn(e)	Gly-Asn Exchange	glyasn[e] <=>				Exchange Reaction	0	0	1000	0
EX_glyasp(e)	Gly-Asp Exchange	glyasp[e] <=>				Exchange Reaction	0	0	1000	0
EX_glyc(e)	Glycerol exchange	glyc[e] <=>				Exchange Reaction	1	0	1000	0
EX_glyc3p(e)	Glycerol-3-Phosphate exchange	glyc3p[e] <=>				Exchange Reaction	1	0	1000	0
EX_glyclt(e)	Glycolate Exchange	glyclt[e] <=>				Exchange Reaction	1	0	1000	0
EX_glygln(e)	Gly-Gln Exchange	glygln[e] <=>				Exchange Reaction	0	0	1000	0
EX_glyglu(e)	Gly-Glu Exchange	glyglu[e] <=>				Exchange Reaction	0	0	1000	0
EX_glymet(e)	Gly-Met Exchange	glymet[e] <=>				Exchange Reaction	0	0	1000	0
EX_glypro(e)	Gly-Pro Exchange	glypro[e] <=>				Exchange Reaction	0	0	1000	0
EX_gmp(e)	GMP Exchange	gmp[e] <=>				Exchange Reaction	1	0	1000	0
EX_gsn(e)	Guanosine exchange	gsn[e] <=>				Exchange Reaction	1	0	1000	0
EX_gthox(e)	Oxidized glutathione exchange	gthox[e] <=>				Exchange Reaction	1	0	1000	0
EX_gthrd(e)	Reduced glutathione exchange	gthrd[e] <=>				Exchange Reaction	1	0	1000	0
EX_gua(e)	Guanine exchange	gua[e] <=>				Exchange Reaction	1	0	1000	0
EX_h(e)	H+ exchange	h[e] <=>				Exchange Reaction	1	0	1000	0
EX_h2o(e)	H2O exchange	h2o[e] <=>				Exchange Reaction	1	-1000	1000	0
EX_hdca(e)	Hexadecanoate (n-C16:0) exchange	hdca[e] <=>				Exchange Reaction	1	0	1000	0
EX_hdcea(e)	hexadecenoate (n-C16:1) exchange	hdcea[e] <=>				Exchange Reaction	1	0	1000	0
EX_hepdcea(e)	Heptadecenoate, Exchange	hepdcea[e] <=>				Exchange Reaction	1	0	1000	0
EX_hexa(e)	hexanoate (n-C6:0) exchange	hexa[e] <=>				Exchange Reaction	1	0	1000	0
EX_hexc(e)	hexacosanoate (n-C26:0) exchange	hexc[e] <=>				Exchange Reaction	1	0	1000	0
EX_his-L(e)	L-Histidine exchange	his-L[e] <=>				Exchange Reaction	1	0	1000	0
EX_hom-L(e)	homoserine exchange	hom-L[e] <=>				Exchange Reaction	0	0	1000	0
EX_iamoh(e)	Isoamyl alcohol exchange	iamoh[e] <=>				Exchange Reaction	1	0	1000	0
EX_ibutoh(e)	isobutyl alcohol exchange	ibutoh[e] <=>				Exchange Reaction	1	0	1000	0
EX_ile-L(e)	L-Isoleucine exchange	ile-L[e] <=>				Exchange Reaction	1	0	1000	0
EX_ind3eth(e)	Tryptophol Exchange	ind3eth[e] <=>				Exchange Reaction	0	0	1000	0
EX_inost(e)	myo-Inositol exchange	inost[e] <=>				Exchange Reaction	1	0	1000	0
EX_ins(e)	Inosine exchange	ins[e] <=>				Exchange Reaction	1	0	1000	0
EX_k(e)	K+ exchange	k[e] <=>				Exchange Reaction	1	-1000	1000	0
EX_lac-D(e)	D-lactate exchange	lac-D[e] <=>				Exchange Reaction	1	0	1000	0
EX_lac-L(e)	L-Lactate exchange	lac-L[e] <=>				Exchange Reaction	1	0	1000	0
EX_lact(e)	Lactose Exchange	lact[e] <=>				Transport Reaction	1	0	1000	0
EX_lanost(e)	Lanosterol exchange	lanost[e] <=>				Exchange Reaction	1	0	1000	0
EX_lcyst(e)	L-cysteate exchange	lcyst[e] <=>				Exchange Reaction	1	0	1000	0
EX_leu-L(e)	L-Leucine exchange	leu-L[e] <=>				Exchange Reaction	1	0	1000	0
EX_lys-L(e)	L-Lysine exchange	lys-L[e] <=>				Exchange Reaction	1	0	1000	0
EX_madg(e)	Alpha Methylglucoside exchange	madg[e] <=>				Exchange Reaction	0	0	1000	0
EX_mal-L(e)	L-Malate exchange	mal-L[e] <=>				Exchange Reaction	1	0	1000	0
EX_malt(e)	Maltose exchange	malt[e] <=>				Exchange Reaction	1	0	1000	0
EX_maltr(e)	Maltotriose Exchange	maltr[e] <=>				Exchange Reaction	0	0	1000	0
EX_man(e)	D-Mannose exchange	man[e] <=>				Exchange Reaction	1	0	1000	0
EX_man1p(e)	Mannose 1 Phosphate Exchange	man1p[e] <=>				Exchange Reaction	1	0	1000	0
EX_man6p(e)	Mannose 6 Phosphate Exchange	man6p[e] <=>				Exchange Reaction	1	0	1000	0
EX_mann-D(e)	D-Mannitol exchange	mnl[e] <=>				Exchange Reaction	0	0	1000	0
EX_mbdg(e)	Beta Methylglucoside exchange	mbdg[e] <=>				Exchange Reaction	0	0	1000	0
EX_meoh(e)	Methanol exchange	meoh[e] <=>				Exchange Reaction	0	0	1000	0
EX_metala(e)	Met-Ala Exchange	metala[e] <=>				Exchange Reaction	0	0	1000	0
EX_met-L(e)	L-Methionine exchange	met-L[e] <=>				Exchange Reaction	1	0	1000	0
EX_Na(e)	Sodium exchange	Na[e] <=>				Exchange Reaction	1	-1000	1000	0
EX_nac(e)	Nicotinate exchange	nac[e] <=>				Exchange Reaction	1	0	1000	0
EX_NACGAM(e)	N-Acetyl Glucosamine exchange	acgam[e] <=>				Exchange Reaction	0	0	1000	0
EX_nadp(e)	Nicotinamide adenine dinucleotide phosphate exchange	nadp[e] <=>				Exchange Reaction	1	0	1000	0
EX_nh4(e)	Ammonia exchange	nh4[e] <=>				Exchange Reaction	1	-1000	1000	0
EX_nmn(e)	NMN exchange	nmn[e] <=>				Exchange Reaction	1	0	1000	0
EX_o2(e)	O2 exchange	o2[e] <=>				Exchange Reaction	1	-20	1000	0
EX_oaa(e)	Oxaloacetate exchange	oaa[e] <=>				Exchange Reaction	1	0	1000	0
EX_ocdca(e)	octadecanoate (n-C18:0) exchange	ocdca[e] <=>				Exchange Reaction	1	0	1000	0
EX_ocdcea(e)	octadecenoate (n-C18:1) exchange	ocdcea[e] <=>				Exchange Reaction	1	0	1000	0
EX_ocdcta(e)	Octadecatrienoate, Exchange	ocdcta[e] <=>				Exchange Reaction	1	0	1000	0
EX_ocdcya(e)	octadecynoate (n-C18:2) exchange	ocdcya[e] <=>				Exchange Reaction	1	0	1000	0
EX_opro(e)	5-oxoproline exchange	opro-L[e] <=>				Exchange Reaction	0	0	1000	0
EX_orn(e)	Ornithine exchange	orn[e] <=>				Exchange Reaction	1	0	1000	0
EX_pacald(e)	Phenylacetaldehyde exchange	pacald[e] <=>				Exchange Reaction	1	0	1000	0
EX_pap(e)	Adenosine 3',5'-bisphosphate exchange	pap[e] <=>				Exchange Reaction	1	0	1000	0
EX_pc(e)	Phosphatidylcholine, exchange	pc[e] <=>				Exchange Reaction	1	0	1000	0
EX_pep(e)	Phosphoenolpyruvate Exchange	pep[e] <=>				Exchange Reaction	1	0	1000	0
EX_phe-L(e)	L-Phenylalanine exchange	phe-L[e] <=>				Exchange Reaction	1	0	1000	0
EX_pi(e)	Phosphate exchange	pi[e] <=>				Exchange Reaction	1	-1000	1000	0
EX_pnto-R(e)	(R)-Pantothenate exchange	pnto-R[e] <=>				Exchange Reaction	1	0	1000	0
EX_ppi(e)	diphosphate exchange	ppi[e] <=>				Exchange Reaction	0	0	1000	0
EX_pro-L(e)	L-Proline exchange	pro-L[e] <=>				Exchange Reaction	1	0	1000	0
EX_pser-L(e)	O-Phospho-L-serine Exchange	pser-L[e] <=>				Exchange Reaction	1	0	1000	0
EX_ptd1ino(e)	phosphatidyl-1D-myo-inositol, exchange	ptd1ino[e] <=>				Exchange Reaction	1	0	1000	0
EX_ptrc(e)	Putrescine exchange	ptrc[e] <=>				Exchange Reaction	1	0	1000	0
EX_pyr(e)	Pyruvate exchange	pyr[e] <=>				Exchange Reaction	1	0	1000	0
EX_rbt(e)	Ribitol exchange	rbt[e] <=>				Exchange Reaction	0	0	1000	0
EX_rham-L(e)	L-Rhamnose exchange	rham-L[e] <=>				Exchange Reaction	0	0	1000	0
EX_rib-D(e)	D-Ribose exchange	rib-D[e] <=>				Exchange Reaction	1	0	1000	0
EX_ribflv(e)	Riboflavin exchange	ribflv[e] <=>				Exchange Reaction	1	0	1000	0
EX_sbt-D(e)	D-Sorbitol exchange	sbt-D[e] <=>				Exchange Reaction	1	0	1000	0
EX_sbt-L(e)	L-Sorbitol exchange	sbt-L[e] <=>				Exchange Reaction	1	0	1000	0
EX_ser-L(e)	L-Serine exchange	ser-L[e] <=>				Exchange Reaction	1	0	1000	0
EX_so3(e)	Sulfite exchange	so3[e] <=>				Exchange Reaction	1	0	1000	0
EX_so4(e)	Sulfate exchange	so4[e] <=>				Exchange Reaction	1	-1000	1000	0
EX_spmd(e)	Spermidine exchange	spmd[e] <=>				Exchange Reaction	1	0	1000	0
EX_sprm(e)	Spermine Exchange	sprm[e] <=>				Exchange Reaction	1	0	1000	0
EX_srb-L(e)	L-Sorbose exchange	srb-L[e] <=>				Exchange Reaction	1	0	1000	0
EX_succ(e)	Succinate exchange	succ[e] <=>				Exchange Reaction	1	0	1000	0
EX_sucr(e)	Sucrose exchange	sucr[e] <=>				Exchange Reaction	1	0	1000	0
EX_taur(e)	Taurine Exchange	taur[e] <=>				Exchange Reaction	1	0	1000	0
EX_thm(e)	Thiamin exchange	thm[e] <=>				Exchange Reaction	1	0	1000	0
EX_thmmp(e)	Thiamin monophosphate exchange	thmmp[e] <=>				Exchange Reaction	1	0	1000	0
EX_thmpp(e)	Thiamine diphosphate exchange	thmpp[e] <=>				Exchange Reaction	1	0	1000	0
EX_thr-L(e)	L-Threonine exchange	thr-L[e] <=>				Exchange Reaction	1	0	1000	0
EX_thym(e)	Thymine Exchange	thym[e] <=>				Exchange Reaction	1	0	1000	0
EX_thymd(e)	Thymidine exchange	thymd[e] <=>				Exchange Reaction	1	0	1000	0
EX_tmp(e)	Trimetaphosphate exchange	tmp[e] <=>				Exchange Reaction	0	0	1000	0
EX_tre(e)	Trehalose exchange	tre[e] <=>				Exchange Reaction	1	0	1000	0
EX_trp-L(e)	L-Tryptophan exchange	trp-L[e] <=>				Exchange Reaction	1	0	1000	0
EX_ttdca(e)	tetradecanoate (n-C14:0) exchange	ttdca[e] <=>				Exchange Reaction	1	0	1000	0
EX_tyr-L(e)	L-Tyrosine exchange	tyr-L[e] <=>				Exchange Reaction	1	0	1000	0
EX_ump(e)	Uridine Monophosphate exchange	ump[e] <=>				Exchange Reaction	1	0	1000	0
EX_ura(e)	Uracil exchange	ura[e] <=>				Exchange Reaction	1	0	1000	0
EX_urate(e)	Uric acid exchange	urate[e] <=>				Exchange Reaction	0	0	1000	0
EX_urea(e)	Urea exchange	urea[e] <=>				Exchange Reaction	1	0	1000	0
EX_uri(e)	Uridine exchange	uri[e] <=>				Exchange Reaction	1	0	1000	0
EX_val-L(e)	L-Valine exchange	val-L[e] <=>				Exchange Reaction	1	0	1000	0
EX_xan(e)	Xanthine exchange	xan[e] <=>				Exchange Reaction	1	0	1000	0
EX_xtsn(e)	Xanthosine exchange	xtsn[e] <=>				Exchange Reaction	1	0	1000	0
EX_xyl-D(e)	D-Xylose exchange	xyl-D[e] <=>				Exchange Reaction	0	0	1000	0
EX_xylt(e)	Xylitol exchange	xylt[e] <=>				Exchange Reaction	1	0	1000	0
EX_zymst(e)	zymosterol exchange	zymst[e] <=>				Exchange Reaction	1	0	1000	0
F6Pt6_2	Fructose-6-phosphate transport via phosphate antiport	f6p[e] + 2 pi[c] -> f6p[c] + 2 pi[e]				Transport Reaction	0	0	1000	0
FA100ACPH	fatty-acyl-ACP hydrolase	h2o[c] + dcaACP[c] <=> ACP[c] + h[c] + dca[c]	(PICST_85125 and PICST_80966)	PICST_85125 PICST_80966	(FAS1 and FAS2)	Fatty acid Biosynthesis	1	-1000	1000	0	4	3.2.1.14
FA100ACPtm	fatty-acyl-ACP mitochondrial transport	dcaACP[m] -> dcaACP[c]				Transport Mitochondrial	0	0	1000	0	2
FA120ACPH	fatty-acyl-ACP hydrolase	ddcaACP[c] + h2o[c] <=> ACP[c] + ddca[c] + h[c]	(PICST_85125 and PICST_80966)	PICST_85125 PICST_80966	(FAS1 and FAS2)	Fatty acid Biosynthesis	1	-1000	1000	0	4	3.2.1.14
FA120ACPtm	fatty-acyl-ACP mitochondrial transport	ddcaACP[m] -> ddcaACP[c]				Transport Mitochondrial	0	0	1000	0	2
FA140ACPH	fatty-acyl-ACP hydrolase	h2o[c] + myrsACP[c] <=> ACP[c] + h[c] + ttdca[c]	(PICST_85125 and PICST_80966)	PICST_85125 PICST_80966	(FAS1 and FAS2)	Fatty acid Biosynthesis	1	-1000	1000	0	4	3.2.1.14
FA140ACPtm	fatty-acyl-ACP mitochondrial transport	myrsACP[m] -> myrsACP[c]				Transport Mitochondrial	0	0	1000	0	2
FA160ACPH	fatty-acyl-ACP hydrolase	h2o[c] + palmACP[c] <=> ACP[c] + h[c] + hdca[c]	(PICST_85125 and PICST_80966)	PICST_85125 PICST_80966	(FAS1 and FAS2)	Fatty acid Biosynthesis	1	-1000	1000	0	4	3.2.1.14
FA160ACPtm	fatty-acyl-ACP mitochondrial transport	palmACP[m] -> palmACP[c]				Transport Mitochondrial	0	0	1000	0	2
FA161ACPH	fatty-acyl-ACP hydrolase	h2o[c] + hdceaACP[c] <=> ACP[c] + h[c] + hdcea[c]	(PICST_85125 and PICST_80966)	PICST_85125 PICST_80966	(FAS1 and FAS2)	Fatty acid Biosynthesis	1	-1000	1000	0	4	3.2.1.14
FA161ACPtm	fatty-acyl-ACP mitochondrial transport	hdceaACP[m] -> hdceaACP[c]				Transport Mitochondrial	0	0	1000	0	2
FA170ACPH	fatty-acyl-ACP hydrolase	h2o[c] + hepdcaACP[c] <=> ACP[c] + h[c] + hepdca[c]	(PICST_85125 and PICST_80966)	PICST_85125 PICST_80966	(FAS1 and FAS2)	Fatty acid Biosynthesis	1	-1000	1000	0	4	3.2.1.14
FA170ACPtm	fatty-acyl-ACP mitochondrial transport	hepdcaACP[m] -> hepdcaACP[c]				Transport Mitochondrial	0	0	1000	0	2
FA171ACPH	fatty-acyl-ACP hydrolase	h2o[c] + hepdceaACP[c] <=> ACP[c] + h[c] + hepdcea[c]	(PICST_85125 and PICST_80966)	PICST_85125 PICST_80966	(FAS1 and FAS2)	Fatty acid Biosynthesis	1	-1000	1000	0	4	3.2.1.14
FA171ACPtm	fatty-acyl-ACP mitochondrial transport	hepdceaACP[m] -> hepdceaACP[c]				Transport Mitochondrial	0	0	1000	0	2
FA180ACPH	fatty-acyl-ACP hydrolase	h2o[c] + ocdcaACP[c] <=> ACP[c] + h[c] + ocdca[c]	(PICST_85125 and PICST_80966)	PICST_85125 PICST_80966	(FAS1 and FAS2)	Fatty acid Biosynthesis	1	-1000	1000	0	4	3.2.1.14
FA180ACPtm	fatty-acyl-ACP mitochondrial transport	ocdcaACP[m] -> ocdcaACP[c]				Transport Mitochondrial	0	0	1000	0	2
FA181ACPH	fatty-acyl-ACP hydrolase	h2o[c] + ocdceaACP[c] <=> ACP[c] + h[c] + ocdcea[c]	(PICST_85125 and PICST_80966)	PICST_85125 PICST_80966	(FAS1 and FAS2)	Fatty acid Biosynthesis	1	-1000	1000	0	4	3.2.1.14
FA181ACPtm	fatty-acyl-ACP mitochondrial transport	ocdceaACP[m] -> ocdceaACP[c]				Transport Mitochondrial	0	0	1000	0	2
FA182ACPH	fatty-acyl-ACP hydrolase	h2o[c] + ocdcyaACP[c] <=> ACP[c] + h[c] + ocdcya[c]	(PICST_85125 and PICST_80966)	PICST_85125 PICST_80966	(FAS1 and FAS2)	Fatty acid Biosynthesis	1	-1000	1000	0	4	3.2.1.14
FA182ACPtm	fatty-acyl-ACP mitochondrial transport	ocdcyaACP[m] -> ocdcyaACP[c]				Transport Mitochondrial	0	0	1000	0	2
FA183ACPH	fatty-acyl-ACP hydrolase	h2o[c] + ocdctaACP[c] <=> ACP[c] + h[c] + ocdcta[c]	(PICST_85125 and PICST_80966)	PICST_85125 PICST_80966	(FAS1 and FAS2)	Fatty acid Biosynthesis	1	-1000	1000	0	4	3.2.1.14
FA183ACPtm	fatty-acyl-ACP mitochondrial transport	ocdctaACP[m] -> ocdctaACP[c]				Transport Mitochondrial	0	0	1000	0	2
FA200ACPH	fatty-acyl-ACP hydrolase	h2o[c] + eicosaACP[c] <=> ACP[c] + h[c] + eicosa[c]	(PICST_85125 and PICST_80966)	PICST_85125 PICST_80966	(FAS1 and FAS2)	Fatty acid Biosynthesis	1	-1000	1000	0	4	3.2.1.14
FA200ACPtm	fatty-acyl-ACP mitochondrial transport	eicosaACP[m] -> eicosaACP[c]				Transport Mitochondrial	0	0	1000	0	2
FA205ACPH	fatty-acyl-ACP hydrolase	h2o[c] + eicosapenACP[c] <=> ACP[c] + h[c] + eicosapen[c]	(PICST_85125 and PICST_80966)	PICST_85125 PICST_80966	(FAS1 and FAS2)	Fatty acid Biosynthesis	1	-1000	1000	0	4	3.2.1.14
FA205ACPtm	fatty-acyl-ACP mitochondrial transport	eicosapenACP[m] -> eicosapenACP[c]				Transport Mitochondrial	0	0	1000	0	2
FA220ACPH	fatty-acyl-ACP hydrolase	h2o[c] + docosaACP[c] <=> ACP[c] + h[c] + docosa[c]	(PICST_85125 and PICST_80966)	PICST_85125 PICST_80966	(FAS1 and FAS2)	Fatty acid Biosynthesis	1	-1000	1000	0	4	3.2.1.14
FA220ACPtm	fatty-acyl-ACP mitochondrial transport	docosaACP[m] -> docosaACP[c]				Transport Mitochondrial	0	0	1000	0	2
FA240ACPH	fatty-acyl-ACP hydrolase	h2o[c] + ttcACP[c] <=> ACP[c] + h[c] + ttc[c]	(PICST_85125 and PICST_80966)	PICST_85125 PICST_80966	(FAS1 and FAS2)	Fatty acid Biosynthesis	1	-1000	1000	0	4	3.2.1.14
FA240ACPtm	fatty-acyl-ACP mitochondrial transport	ttcACP[m] -> ttcACP[c]				Transport Mitochondrial	0	0	1000	0	2
FA260ACPH	fatty-acyl-ACP hydrolase	h2o[c] + hexcACP[c] <=> ACP[c] + h[c] + hexc[c]	(PICST_85125 and PICST_80966)	PICST_85125 PICST_80966	(FAS1 and FAS2)	Fatty acid Biosynthesis	1	-1000	1000	0	4	3.2.1.14
FA260ACPtm	fatty-acyl-ACP mitochondrial transport	hexcACP[m] -> hexcACP[c]				Transport Mitochondrial	0	0	1000	0	2
FA60ACPH	fatty-acyl-ACP hydrolase	h2o[c] + hexaACP[c] <=> ACP[c] + h[c] + hexa[c]	(PICST_85125 and PICST_80966)	PICST_85125 PICST_80966	(FAS1 and FAS2)	Fatty acid Biosynthesis	1	-1000	1000	0	4	3.2.1.14
FA60ACPtm	fatty-acyl-ACP mitochondrial transport	hexaACP[m] -> hexaACP[c]				Transport Mitochondrial	0	0	1000	0	2
FA80ACPH	fatty-acyl-ACP hydrolase	h2o[c] + octaACP[c] <=> ACP[c] + h[c] + octa[c]	(PICST_85125 and PICST_80966)	PICST_85125 PICST_80966	(FAS1 and FAS2)	Fatty acid Biosynthesis	1	-1000	1000	0	4	3.2.1.14
FA80ACPtm	fatty-acyl-ACP mitochondrial transport	octaACP[m] -> octaACP[c]				Transport Mitochondrial	0	0	1000	0	2
FACOAL100	fatty-acid--CoA ligase (decanoate)	atp[c] + coa[c] + dca[c] <=> amp[c] + ppi[c] + dcacoa[c]	(PICST_35069 or PICST_55002 or PICST_65071 or PICST_89450)	PICST_35069 PICST_55002 PICST_65071 PICST_89450	(FAA23 or FAA24 or FAA4 or FAA22)	Fatty acid Biosynthesis	1	-1000	1000	0	4	6.2.1.3
FACOAL120	fatty-acid--CoA ligase (dodecanoate)	atp[c] + coa[c] + ddca[c] <=> amp[c] + ppi[c] + ddcacoa[c]	(PICST_35069 or PICST_55002 or PICST_65071 or PICST_89450)	PICST_35069 PICST_55002 PICST_65071 PICST_89450	(FAA23 or FAA24 or FAA4 or FAA22)	Fatty acid Biosynthesis	1	-1000	1000	0	4	6.2.1.3
FACOAL140	fatty-acid--CoA ligase (tetradecanoate)	atp[c] + coa[c] + ttdca[c] <=> amp[c] + ppi[c] + tdcoa[c]	(PICST_35069 or PICST_55002 or PICST_65071 or PICST_89450)	PICST_35069 PICST_55002 PICST_65071 PICST_89450	(FAA23 or FAA24 or FAA4 or FAA22)	Fatty acid Biosynthesis	1	-1000	1000	0	4	6.2.1.3
FACOAL160	fatty-acid--CoA ligase (hexadecanoate)	atp[c] + coa[c] + hdca[c] <=> amp[c] + pmtcoa[c] + ppi[c]	(PICST_35069 or PICST_55002 or PICST_65071 or PICST_89450)	PICST_35069 PICST_55002 PICST_65071 PICST_89450	(FAA23 or FAA24 or FAA4 or FAA22)	Fatty acid Biosynthesis	1	-1000	1000	0	4	6.2.1.3
FACOAL161	fatty-acid--CoA ligase (hexadecenoate)	atp[c] + coa[c] + hdcea[c] <=> amp[c] + hdceacoa[c] + ppi[c]	(PICST_35069 or PICST_55002 or PICST_65071 or PICST_89450)	PICST_35069 PICST_55002 PICST_65071 PICST_89450	(FAA23 or FAA24 or FAA4 or FAA22)	Fatty acid Biosynthesis	1	-1000	1000	0	4	6.2.1.3
FACOAL170	fatty-acid--CoA ligase (eicosapentaenoate)	atp[c] + coa[c] + hepdca[c] <=> amp[c] + ppi[c] + hepdcacoa[c]	(PICST_35069 or PICST_55002 or PICST_65071 or PICST_89450)	PICST_35069 PICST_55002 PICST_65071 PICST_89450	(FAA23 or FAA24 or FAA4 or FAA22)	Fatty acid Biosynthesis	1	-1000	1000	0	4	6.2.1.3
FACOAL171	fatty-acid--CoA ligase (eicosapentaenoate)	atp[c] + coa[c] + hepdcea[c] <=> amp[c] + ppi[c] + hepdceacoa[c]	(PICST_35069 or PICST_55002 or PICST_65071 or PICST_89450)	PICST_35069 PICST_55002 PICST_65071 PICST_89450	(FAA23 or FAA24 or FAA4 or FAA22)	Fatty acid Biosynthesis	1	-1000	1000	0	4	6.2.1.3
FACOAL180	fatty-acid--CoA ligase (octadecanoate)	atp[c] + coa[c] + ocdca[c] <=> amp[c] + ppi[c] + stcoa[c]	(PICST_35069 or PICST_55002 or PICST_65071 or PICST_89450)	PICST_35069 PICST_55002 PICST_65071 PICST_89450	(FAA23 or FAA24 or FAA4 or FAA22)	Fatty acid Biosynthesis	1	-1000	1000	0	4	6.2.1.3
FACOAL181	fatty-acid--CoA ligase (octadecenoate)	atp[c] + coa[c] + ocdcea[c] <=> amp[c] + ocdceacoa[c] + ppi[c]	(PICST_35069 or PICST_55002 or PICST_65071 or PICST_89450)	PICST_35069 PICST_55002 PICST_65071 PICST_89450	(FAA23 or FAA24 or FAA4 or FAA22)	Fatty acid Biosynthesis	1	-1000	1000	0	4	6.2.1.3
FACOAL182	fatty-acid--CoA ligase (octadecynoate)	atp[c] + coa[c] + ocdcya[c] <=> amp[c] + ocdcyacoa[c] + ppi[c]	(PICST_35069 or PICST_55002 or PICST_65071 or PICST_89450)	PICST_35069 PICST_55002 PICST_65071 PICST_89450	(FAA23 or FAA24 or FAA4 or FAA22)	Fatty acid Biosynthesis	1	-1000	1000	0	4	6.2.1.3
FACOAL183	fatty-acid--CoA ligase (octadecatrieonoate)	atp[c] + coa[c] + ocdcta[c] <=> amp[c] + ocdctacoa[c] + ppi[c]	(PICST_35069 or PICST_55002 or PICST_65071 or PICST_89450)	PICST_35069 PICST_55002 PICST_65071 PICST_89450	(FAA23 or FAA24 or FAA4 or FAA22)	Fatty acid Biosynthesis	1	-1000	1000	0	4	6.2.1.3
FACOAL200	fatty-acid--CoA ligase (eicosanoate)	atp[c] + coa[c] + eicosa[c] <=> amp[c] + ppi[c] + eicosacoa[c]	(PICST_35069 or PICST_55002 or PICST_65071 or PICST_89450)	PICST_35069 PICST_55002 PICST_65071 PICST_89450	(FAA23 or FAA24 or FAA4 or FAA22)	Fatty acid Biosynthesis	1	-1000	1000	0	4	6.2.1.3
FACOAL205	fatty-acid--CoA ligase (eicosapentaenoate)	atp[c] + coa[c] + eicosapen[c] <=> amp[c] + ppi[c] + eicosapencoa[c]	(PICST_35069 or PICST_55002 or PICST_65071 or PICST_89450)	PICST_35069 PICST_55002 PICST_65071 PICST_89450	(FAA23 or FAA24 or FAA4 or FAA22)	Fatty acid Biosynthesis	1	-1000	1000	0	4	6.2.1.3
FACOAL220	fatty-acid--CoA ligase (docosanoate)	atp[c] + coa[c] + docosa[c] <=> amp[c] + ppi[c] + docosacoa[c]	(PICST_35069 or PICST_55002 or PICST_65071 or PICST_89450)	PICST_35069 PICST_55002 PICST_65071 PICST_89450	(FAA23 or FAA24 or FAA4 or FAA22)	Fatty acid Biosynthesis	1	-1000	1000	0	4	6.2.1.3
FACOAL240	fatty-acid--CoA ligase (ttc)	atp[c] + coa[c] + ttc[c] <=> amp[c] + ppi[c] + ttccoa[c]	(PICST_35069 or PICST_55002 or PICST_65071 or PICST_89450)	PICST_35069 PICST_55002 PICST_65071 PICST_89450	(FAA23 or FAA24 or FAA4 or FAA22)	Fatty acid Biosynthesis	1	-1000	1000	0	4	6.2.1.3
FACOAL260	fatty-acid--CoA ligase (hexc)	atp[c] + coa[c] + hexc[c] <=> amp[c] + ppi[c] + hexccoa[c]	(PICST_35069 or PICST_55002 or PICST_65071 or PICST_89450)	PICST_35069 PICST_55002 PICST_65071 PICST_89450	(FAA23 or FAA24 or FAA4 or FAA22)	Fatty acid Biosynthesis	1	-1000	1000	0	4	6.2.1.3
FACOAL60	fatty-acid--CoA ligase (octanoate)	atp[c] + coa[c] + hexa[c] <=> amp[c] + ppi[c] + hexacoa[c]	(PICST_35069 or PICST_55002 or PICST_65071 or PICST_89450)	PICST_35069 PICST_55002 PICST_65071 PICST_89450	(FAA23 or FAA24 or FAA4 or FAA22)	Fatty acid Biosynthesis	1	-1000	1000	0	4	6.2.1.3
FACOAL80	fatty-acid--CoA ligase (octanoate)	atp[c] + coa[c] + octa[c] <=> amp[c] + ppi[c] + octacoa[c]	(PICST_35069 or PICST_55002 or PICST_65071 or PICST_89450)	PICST_35069 PICST_55002 PICST_65071 PICST_89450	(FAA23 or FAA24 or FAA4 or FAA22)	Fatty acid Biosynthesis	1	-1000	1000	0	4	6.2.1.3
FADESAT	Fatty acid desaturase	cer1_24[c] -> cer3_24[c]	PICST_54788	PICST_54788	FAD3	Sphingolipid Metabolism	0	0	1000	0	2	1.14.-.-
FADESAT1	Fatty acid desaturase	cer1_26[c] -> cer3_26[c]	PICST_54788	PICST_54788	FAD3	Sphingolipid Metabolism	0	0	1000	0	2	1.14.-.-
FALDH2	Formaldehyde dehydrogenase - Glutathione dependent	hmgth[c] + nad[c] <=> Sfglutth[c] + h[c] + nadh[c]	PICST_29252	PICST_29252	FDH1	Tyrosine Metabolism	1	-1000	1000	0	2	1.1.1.284
FAO100	Fatty acid Oxidation Pathway1, Lumped	4 coa[c] + 4 h2o[c] + 4 nad[c] + 4 o2[c] + dcacoa[c] -> 5 accoa[c] + 4 h[c] + 4 h2o2[c] + 4 nadh[c]	(PICST_54590 and PICST_55180 and PICST_79854 and PICST_30193 and PICST_32846 and PICST_75424)	PICST_54590 PICST_55180 PICST_79854 PICST_30193 PICST_32846 PICST_75424	(FOXp and POT13 and POT11 and ECH1 and EHO3 and POX1)	Fatty Acid Metabolism	0	0	1000	0	2
FAO100_1	Fatty acid Oxidation Pathway2, Lumped	4 coa[c] + 4 h2o[c] + 4 nad[c] + 4 fad[c] + dcacoa[c] -> 5 accoa[c] + 4 h[c] + 4 fadh2[c] + 4 nadh[c]	(PICST_54590 and PICST_55180 and PICST_79854 and PICST_30193 and PICST_32846 and PICST_33103)	PICST_54590 PICST_55180 PICST_79854 PICST_30193 PICST_32846 PICST_33103	(FOXp and POT13 and POT11 and ECH1 and EHO3 and ACD99)	Fatty Acid Metabolism	0	0	1000	0	2
FAO120	Fatty acid Oxidation Pathway1, Lumped	5 coa[c] + 5 h2o[c] + 5 nad[c] + 5 o2[c] + ddcacoa[c] -> 6 accoa[c] + 5 h[c] + 5 h2o2[c] + 5 nadh[c]	(PICST_54590 and PICST_55180 and PICST_79854 and PICST_30193 and PICST_32846 and PICST_75424)	PICST_54590 PICST_55180 PICST_79854 PICST_30193 PICST_32846 PICST_75424	(FOXp and POT13 and POT11 and ECH1 and EHO3 and POX1)	Fatty Acid Metabolism	0	0	1000	0	2
FAO120_1	Fatty acid Oxidation Pathway2, Lumped	5 coa[c] + 5 h2o[c] + 5 nad[c] + 5 fad[c] + ddcacoa[c] -> 6 accoa[c] + 5 h[c] + 5 fadh2[c] + 5 nadh[c]	(PICST_54590 and PICST_55180 and PICST_79854 and PICST_30193 and PICST_32846 and PICST_33103)	PICST_54590 PICST_55180 PICST_79854 PICST_30193 PICST_32846 PICST_33103	(FOXp and POT13 and POT11 and ECH1 and EHO3 and ACD99)	Fatty Acid Metabolism	0	0	1000	0	2
FAO140	Fatty acid Oxidation Pathway1, Lumped	6 coa[c] + 6 h2o[c] + 6 nad[c] + 6 o2[c] + tdcoa[c] -> 7 accoa[c] + 6 h[c] + 6 h2o2[c] + 6 nadh[c]	(PICST_54590 and PICST_55180 and PICST_79854 and PICST_30193 and PICST_32846 and PICST_75424)	PICST_54590 PICST_55180 PICST_79854 PICST_30193 PICST_32846 PICST_75424	(FOXp and POT13 and POT11 and ECH1 and EHO3 and POX1)	Fatty Acid Metabolism	0	0	1000	0	2
FAO140_1	Fatty acid Oxidation Pathway2, Lumped	6 coa[c] + 6 h2o[c] + 6 nad[c] + 6 fad[c] + tdcoa[c] -> 7 accoa[c] + 6 h[c] + 6 fadh2[c] + 6 nadh[c]	(PICST_54590 and PICST_55180 and PICST_79854 and PICST_30193 and PICST_32846 and PICST_33103)	PICST_54590 PICST_55180 PICST_79854 PICST_30193 PICST_32846 PICST_33103	(FOXp and POT13 and POT11 and ECH1 and EHO3 and ACD99)	Fatty Acid Metabolism	0	0	1000	0	2
FAO160	Fatty acid Oxidation Pathway1, Lumped	7 coa[c] + 7 h2o[c] + 7 nad[c] + 7 o2[c] + pmtcoa[c] -> 8 accoa[c] + 7 h[c] + 7 h2o2[c] + 7 nadh[c]	(PICST_54590 and PICST_55180 and PICST_79854 and PICST_30193 and PICST_32846 and PICST_75424)	PICST_54590 PICST_55180 PICST_79854 PICST_30193 PICST_32846 PICST_75424	(FOXp and POT13 and POT11 and ECH1 and EHO3 and POX1)	Fatty Acid Metabolism	0	0	1000	0	2
FAO160_1	Fatty acid Oxidation Pathway2, Lumped	7 coa[c] + 7 h2o[c] + 7 nad[c] + 7 fad[c] + pmtcoa[c] -> 8 accoa[c] + 7 h[c] + 7 fadh2[c] + 7 nadh[c]	(PICST_54590 and PICST_55180 and PICST_79854 and PICST_30193 and PICST_32846 and PICST_33103)	PICST_54590 PICST_55180 PICST_79854 PICST_30193 PICST_32846 PICST_33103	(FOXp and POT13 and POT11 and ECH1 and EHO3 and ACD99)	Fatty Acid Metabolism	0	0	1000	0	2
FAO161p_even	Fatty acid oxidation	7 coa[c] + 7 h2o[c] + hdceacoa[c] + 7 nad[c] + nadph[c] + 7 o2[c] -> 8 accoa[c] + 6 h[c] + 7 h2o2[c] + 7 nadh[c] + nadp[c]	(PICST_54590 and PICST_55180 and PICST_79854 and PICST_30193 and PICST_32846 and PICST_75424)	PICST_54590 PICST_55180 PICST_79854 PICST_30193 PICST_32846 PICST_75424	(FOXp and POT13 and POT11 and ECH1 and EHO3 and POX1)	Fatty Acid Metabolism	0	0	1000	0
FAO161p_odd	Fatty acid oxidation	7 coa[c] + 7 h2o[c] + hdceacoa[c] + 7 nad[c] + 6 o2[c] -> 8 accoa[c] + 7 h[c] + 6 h2o2[c] + 7 nadh[c]	(PICST_54590 and PICST_55180 and PICST_79854 and PICST_30193 and PICST_32846 and PICST_75424)	PICST_54590 PICST_55180 PICST_79854 PICST_30193 PICST_32846 PICST_75424	(FOXp and POT13 and POT11 and ECH1 and EHO3 and POX1)	Fatty Acid Metabolism	0	0	1000	0
FAO170	Fatty acid Oxidation Pathway1, Lumped	6 coa[c] + 6 h2o[c] + 6 nad[c] + 6 o2[c] + hepdcacoa[c] -> 7 accoa[c] + 6 h[c] + 6 h2o2[c] + 6 nadh[c] + ppcoa[c]	(PICST_54590 and PICST_55180 and PICST_79854 and PICST_30193 and PICST_32846 and PICST_75424)	PICST_54590 PICST_55180 PICST_79854 PICST_30193 PICST_32846 PICST_75424	(FOXp and POT13 and POT11 and ECH1 and EHO3 and POX1)	Fatty Acid Metabolism	0	0	1000	0	2
FAO170_1	Fatty acid Oxidation Pathway2, Lumped	6 coa[c] + 6 h2o[c] + 6 nad[c] + 6 fad[c] + hepdcacoa[c] -> 7 accoa[c] + 6 h[c] + 6 fadh2[c] + 6 nadh[c] + ppcoa[c]	(PICST_54590 and PICST_55180 and PICST_79854 and PICST_30193 and PICST_32846 and PICST_33103)	PICST_54590 PICST_55180 PICST_79854 PICST_30193 PICST_32846 PICST_33103	(FOXp and POT13 and POT11 and ECH1 and EHO3 and ACD99)	Fatty Acid Metabolism	0	0	1000	0	2
FAO171p_even	Fatty acid oxidation	7 coa[c] + 7 h2o[c] + hepdceacoa[c] + 7 nad[c] + nadph[c] + 7 o2[c] -> 7 accoa[c] + 6 h[c] + 7 h2o2[c] + 7 nadh[c] + nadp[c] + ppcoa[c]	(PICST_54590 and PICST_55180 and PICST_79854 and PICST_30193 and PICST_32846 and PICST_75424)	PICST_54590 PICST_55180 PICST_79854 PICST_30193 PICST_32846 PICST_75424	(FOXp and POT13 and POT11 and ECH1 and EHO3 and POX1)	Fatty Acid Metabolism	0	0	1000	0
FAO171p_odd	Fatty acid oxidation	7 coa[c] + 7 h2o[c] + hepdceacoa[c] + 7 nad[c] + 6 o2[c] -> 7 accoa[c] + 7 h[c] + 6 h2o2[c] + 7 nadh[c] + ppcoa[c]	(PICST_54590 and PICST_55180 and PICST_79854 and PICST_30193 and PICST_32846 and PICST_75424)	PICST_54590 PICST_55180 PICST_79854 PICST_30193 PICST_32846 PICST_75424	(FOXp and POT13 and POT11 and ECH1 and EHO3 and POX1)	Fatty Acid Metabolism	0	0	1000	0
FAO180	Fatty acid Oxidation Pathway1, Lumped	8 coa[c] + 8 h2o[c] + 8 nad[c] + 8 o2[c] + stcoa[c] -> 9 accoa[c] + 8 h[c] + 8 h2o2[c] + 8 nadh[c]	(PICST_54590 and PICST_55180 and PICST_79854 and PICST_30193 and PICST_32846 and PICST_75424)	PICST_54590 PICST_55180 PICST_79854 PICST_30193 PICST_32846 PICST_75424	(FOXp and POT13 and POT11 and ECH1 and EHO3 and POX1)	Fatty Acid Metabolism	0	0	1000	0	2
FAO180_1	Fatty acid Oxidation Pathway2, Lumped	8 coa[c] + 8 h2o[c] + 8 nad[c] + 8 fad[c] + stcoa[c] -> 9 accoa[c] + 8 h[c] + 8 fadh2[c] + 8 nadh[c]	(PICST_54590 and PICST_55180 and PICST_79854 and PICST_30193 and PICST_32846 and PICST_33103)	PICST_54590 PICST_55180 PICST_79854 PICST_30193 PICST_32846 PICST_33103	(FOXp and POT13 and POT11 and ECH1 and EHO3 and ACD99)	Fatty Acid Metabolism	0	0	1000	0	2
FAO181p_even	Fatty acid oxidation	8 coa[c] + 8 h2o[c] + 8 nad[c] + nadph[c] + 8 o2[c] + ocdceacoa[c] -> 9 accoa[c] + 7 h[c] + 8 h2o2[c] + 8 nadh[c] + nadp[c]	(PICST_54590 and PICST_55180 and PICST_79854 and PICST_30193 and PICST_32846 and PICST_75424)	PICST_54590 PICST_55180 PICST_79854 PICST_30193 PICST_32846 PICST_75424	(FOXp and POT13 and POT11 and ECH1 and EHO3 and POX1)	Fatty Acid Metabolism	0	0	1000	0
FAO181p_odd	Fatty acid oxidation	8 coa[c] + 8 h2o[c] + 8 nad[c] + 7 o2[c] + ocdceacoa[c] -> 9 accoa[c] + 8 h[c] + 7 h2o2[c] + 8 nadh[c]	(PICST_54590 and PICST_55180 and PICST_79854 and PICST_30193 and PICST_32846 and PICST_75424)	PICST_54590 PICST_55180 PICST_79854 PICST_30193 PICST_32846 PICST_75424	(FOXp and POT13 and POT11 and ECH1 and EHO3 and POX1)	Fatty Acid Metabolism	0	0	1000	0
FAO182p_even/even	Fatty acid oxidation	8 coa[c] + 8 h2o[c] + 8 nad[c] + 2 nadph[c] + 8 o2[c] + ocdcyacoa[c] -> 9 accoa[c] + 6 h[c] + 8 h2o2[c] + 8 nadh[c] + 2 nadp[c]	(PICST_54590 and PICST_55180 and PICST_79854 and PICST_30193 and PICST_32846 and PICST_75424)	PICST_54590 PICST_55180 PICST_79854 PICST_30193 PICST_32846 PICST_75424	(FOXp and POT13 and POT11 and ECH1 and EHO3 and POX1)	Fatty Acid Metabolism	0	0	1000	0
FAO182p_even/odd	Fatty acid oxidation	8 coa[c] + 8 h2o[c] + 8 nad[c] + nadph[c] + 7 o2[c] + ocdcyacoa[c] -> 9 accoa[c] + 7 h[c] + 7 h2o2[c] + 8 nadh[c] + nadp[c]	(PICST_54590 and PICST_55180 and PICST_79854 and PICST_30193 and PICST_32846 and PICST_75424)	PICST_54590 PICST_55180 PICST_79854 PICST_30193 PICST_32846 PICST_75424	(FOXp and POT13 and POT11 and ECH1 and EHO3 and POX1)	Fatty Acid Metabolism	0	0	1000	0
FAO182p_odd/odd	Fatty acid oxidation	8 coa[c] + 8 h2o[c] + 8 nad[c] + 6 o2[c] + ocdcyacoa[c] -> 9 accoa[c] + 8 h[c] + 6 h2o2[c] + 8 nadh[c]	(PICST_54590 and PICST_55180 and PICST_79854 and PICST_30193 and PICST_32846 and PICST_75424)	PICST_54590 PICST_55180 PICST_79854 PICST_30193 PICST_32846 PICST_75424	(FOXp and POT13 and POT11 and ECH1 and EHO3 and POX1)	Fatty Acid Metabolism	0	0	1000	0
FAO183p	Fatty acid oxidation	8 coa[c] + 8 h2o[c] + 8 nad[c] + 3 nadph[c] + 9 o2[c] + ocdctacoa[c] -> 9 accoa[c] + 5 h[c] + 9 h2o2[c] + 8 nadh[c] + 3 nadp[c]	(PICST_54590 and PICST_55180 and PICST_79854 and PICST_30193 and PICST_32846 and PICST_75424)	PICST_54590 PICST_55180 PICST_79854 PICST_30193 PICST_32846 PICST_75424	(FOXp and POT13 and POT11 and ECH1 and EHO3 and POX1)	Fatty Acid Metabolism	0	0	1000	0
FAO200	Fatty acid Oxidation Pathway1, Lumped	9 coa[c] + 9 h2o[c] + 9 nad[c] + 9 o2[c] + eicosacoa[c] -> 10 accoa[c] + 9 h[c] + 9 h2o2[c] + 9 nadh[c]	(PICST_54590 and PICST_55180 and PICST_79854 and PICST_30193 and PICST_32846 and PICST_75424)	PICST_54590 PICST_55180 PICST_79854 PICST_30193 PICST_32846 PICST_75424	(FOXp and POT13 and POT11 and ECH1 and EHO3 and POX1)	Fatty Acid Metabolism	0	0	1000	0	2
FAO200_1	Fatty acid Oxidation Pathway2, Lumped	9 coa[c] + 9 h2o[c] + 9 nad[c] + 9 fad[c] + eicosacoa[c] -> 10 accoa[c] + 9 h[c] + 9 fadh2[c] + 9 nadh[c]	(PICST_54590 and PICST_55180 and PICST_79854 and PICST_30193 and PICST_32846 and PICST_33103)	PICST_54590 PICST_55180 PICST_79854 PICST_30193 PICST_32846 PICST_33103	(FOXp and POT13 and POT11 and ECH1 and EHO3 and ACD99)	Fatty Acid Metabolism	0	0	1000	0	2
FAO205p	Fatty acid oxidation	9 coa[c] + 9 h2o[c] + 9 nad[c] + 5 nadph[c] + 14 o2[c] + eicosapencoa[c] -> 10 accoa[c] + 4 h[c] + 14 h2o2[c] + 9 nadh[c] + 5 nadp[c]	(PICST_54590 and PICST_55180 and PICST_79854 and PICST_30193 and PICST_32846 and PICST_75424)	PICST_54590 PICST_55180 PICST_79854 PICST_30193 PICST_32846 PICST_75424	(FOXp and POT13 and POT11 and ECH1 and EHO3 and POX1)	Fatty Acid Metabolism	0	0	1000	0
FAO220	Fatty acid Oxidation Pathway1, Lumped	10 coa[c] + 10 h2o[c] + 10 nad[c] + 10 o2[c] + docosacoa[c] -> 11 accoa[c] + 10 h[c] + 10 h2o2[c] + 10 nadh[c]	(PICST_54590 and PICST_55180 and PICST_79854 and PICST_30193 and PICST_32846 and PICST_75424)	PICST_54590 PICST_55180 PICST_79854 PICST_30193 PICST_32846 PICST_75424	(FOXp and POT13 and POT11 and ECH1 and EHO3 and POX1)	Fatty Acid Metabolism	0	0	1000	0	2
FAO220_1	Fatty acid Oxidation Pathway2, Lumped	10 coa[c] + 10 h2o[c] + 10 nad[c] + 10 fad[c] + docosacoa[c] -> 11 accoa[c] + 10 h[c] + 10 fadh2[c] + 10 nadh[c]	(PICST_54590 and PICST_55180 and PICST_79854 and PICST_30193 and PICST_32846 and PICST_33103)	PICST_54590 PICST_55180 PICST_79854 PICST_30193 PICST_32846 PICST_33103	(FOXp and POT13 and POT11 and ECH1 and EHO3 and ACD99)	Fatty Acid Metabolism	0	0	1000	0	2
FAO240_L1	Fatty acid Oxidation Pathway1, Lumped	11 coa[c] + 11 h2o[c] + 11 nad[c] + 11 o2[c] + ttccoa[c] -> 12 accoa[c] + 11 h[c] + 11 h2o2[c] + 11 nadh[c]	(PICST_54590 and PICST_55180 and PICST_79854 and PICST_30193 and PICST_32846 and PICST_75424)	PICST_54590 PICST_55180 PICST_79854 PICST_30193 PICST_32846 PICST_75424	(FOXp and POT13 and POT11 and ECH1 and EHO3 and POX1)	Fatty Acid Metabolism	0	0	1000	0	2
FAO240_L2	Fatty acid Oxidation Pathway2, Lumped	11 coa[c] + 11 h2o[c] + 11 nad[c] + 11 fad[c] + ttccoa[c] -> 12 accoa[c] + 11 h[c] + 11 fadh2[c] + 11 nadh[c]	(PICST_54590 and PICST_55180 and PICST_79854 and PICST_30193 and PICST_32846 and PICST_33103)	PICST_54590 PICST_55180 PICST_79854 PICST_30193 PICST_32846 PICST_33103	(FOXp and POT13 and POT11 and ECH1 and EHO3 and ACD99)	Fatty Acid Metabolism	0	0	1000	0	2
FAO260_L1	Fatty acid Oxidation Pathway1, Lumped	12 coa[c] + 12 h2o[c] + 12 nad[c] + 12 o2[c] + hexccoa[c] -> 13 accoa[c] + 12 h[c] + 12 h2o2[c] + 12 nadh[c]	(PICST_54590 and PICST_55180 and PICST_79854 and PICST_30193 and PICST_32846 and PICST_75424)	PICST_54590 PICST_55180 PICST_79854 PICST_30193 PICST_32846 PICST_75424	(FOXp and POT13 and POT11 and ECH1 and EHO3 and POX1)	Fatty Acid Metabolism	0	0	1000	0	2
FAO260_L2	Fatty acid Oxidation Pathway2, Lumped	12 coa[c] + 12 h2o[c] + 12 nad[c] + 12 fad[c] + hexccoa[c] -> 13 accoa[c] + 12 h[c] + 12 fadh2[c] + 12 nadh[c]	(PICST_54590 and PICST_55180 and PICST_79854 and PICST_30193 and PICST_32846 and PICST_33103)	PICST_54590 PICST_55180 PICST_79854 PICST_30193 PICST_32846 PICST_33103	(FOXp and POT13 and POT11 and ECH1 and EHO3 and ACD99)	Fatty Acid Metabolism	0	0	1000	0	2
FAO60_L1	Fatty acid Oxidation Pathway1, Lumped	2 coa[c] + 2 h2o[c] + 2 nad[c] + 2 o2[c] + hexacoa[c] -> 3 accoa[c] + 2 h[c] + 2 h2o2[c] + 2 nadh[c]	(PICST_54590 and PICST_55180 and PICST_79854 and PICST_30193 and PICST_32846 and PICST_75424)	PICST_54590 PICST_55180 PICST_79854 PICST_30193 PICST_32846 PICST_75424	(FOXp and POT13 and POT11 and ECH1 and EHO3 and POX1)	Fatty Acid Metabolism	0	0	1000	0	2
FAO60_L2	Fatty acid Oxidation Pathway2, Lumped	2 coa[c] + 2 h2o[c] + 2 nad[c] + 2 fad[c] + hexacoa[c] -> 3 accoa[c] + 2 h[c] + 2 fadh2[c] + 2 nadh[c]	(PICST_54590 and PICST_55180 and PICST_79854 and PICST_30193 and PICST_32846 and PICST_33103)	PICST_54590 PICST_55180 PICST_79854 PICST_30193 PICST_32846 PICST_33103	(FOXp and POT13 and POT11 and ECH1 and EHO3 and ACD99)	Fatty Acid Metabolism	0	0	1000	0	2
FAO80	Fatty acid Oxidation Pathway1, Lumped	3 coa[c] + 3 h2o[c] + 3 nad[c] + 3 o2[c] + octacoa[c] -> 4 accoa[c] + 3 h[c] + 3 h2o2[c] + 3 nadh[c]	(PICST_54590 and PICST_55180 and PICST_79854 and PICST_30193 and PICST_32846 and PICST_75424)	PICST_54590 PICST_55180 PICST_79854 PICST_30193 PICST_32846 PICST_75424	(FOXp and POT13 and POT11 and ECH1 and EHO3 and POX1)	Fatty Acid Metabolism	0	0	1000	0	2
FAO80_1	Fatty acid Oxidation Pathway2, Lumped	3 coa[c] + 3 h2o[c] + 3 nad[c] + 3 fad[c] + octacoa[c] -> 4 accoa[c] + 3 h[c] + 3 fadh2[c] + 3 nadh[c]	(PICST_54590 and PICST_55180 and PICST_79854 and PICST_30193 and PICST_32846 and PICST_33103)	PICST_54590 PICST_55180 PICST_79854 PICST_30193 PICST_32846 PICST_33103	(FOXp and POT13 and POT11 and ECH1 and EHO3 and ACD99)	Fatty Acid Metabolism	0	0	1000	0	2
FAS100	fatty acid synthase (n-C10:0)	3 h[c] + malcoa[c] + 2 nadph[c] + octa[c] -> co2[c] + coa[c] + dca[c] + h2o[c] + 2 nadp[c]	(PICST_85125 and PICST_80966)	PICST_85125 PICST_80966	(FAS1 and FAS2)	Fatty acid Biosynthesis	0	0	1000	0	4	2.3.1.85
FAS100ACPm	fatty-acyl-ACP synthase (n-C10:0ACP), mitochondrial	3 h[m] + malACP[m] + 2 nadph[m] + octaACP[m] -> ACP[m] + co2[m] + dcaACP[m] + h2o[m] + 2 nadp[m]	PICST_64208	PICST_64208	CEM1	Fatty acid Biosynthesis	0	0	1000	0	4	2.3.1.41
FAS100COA	fatty acyl-CoA synthase (n-C10:0CoA)	3 h[c] + malcoa[c] + 2 nadph[c] + octacoa[c] -> co2[c] + coa[c] + dcacoa[c] + h2o[c] + 2 nadp[c]	(PICST_85125 and PICST_80966)	PICST_85125 PICST_80966	(FAS1 and FAS2)	Fatty acid Biosynthesis	0	0	1000	0	4	2.3.1.86
FAS120	fatty acid synthase (n-C12:0)	dca[c] + 3 h[c] + malcoa[c] + 2 nadph[c] -> co2[c] + coa[c] + ddca[c] + h2o[c] + 2 nadp[c]	(PICST_85125 and PICST_80966)	PICST_85125 PICST_80966	(FAS1 and FAS2)	Fatty acid Biosynthesis	0	0	1000	0	4	2.3.1.85
FAS120ACPm	fatty-acyl-ACP synthase (n-C12:0ACP), mitochondrial	dcaACP[m] + 3 h[m] + malACP[m] + 2 nadph[m] -> ACP[m] + co2[m] + ddcaACP[m] + h2o[m] + 2 nadp[m]	PICST_64208	PICST_64208	CEM1	Fatty acid Biosynthesis	0	0	1000	0	4	2.3.1.41
FAS120COA	fatty-acyl-CoA synthase (n-C12:0CoA)	dcacoa[c] + 3 h[c] + malcoa[c] + 2 nadph[c] -> co2[c] + coa[c] + ddcacoa[c] + h2o[c] + 2 nadp[c]	(PICST_85125 and PICST_80966)	PICST_85125 PICST_80966	(FAS1 and FAS2)	Fatty acid Biosynthesis	0	0	1000	0	4	2.3.1.86
FAS140	fatty acid synthase (n-C14:0)	ddca[c] + 3 h[c] + malcoa[c] + 2 nadph[c] -> co2[c] + coa[c] + h2o[c] + 2 nadp[c] + ttdca[c]	(PICST_85125 and PICST_80966)	PICST_85125 PICST_80966	(FAS1 and FAS2)	Fatty acid Biosynthesis	0	0	1000	0	4	2.3.1.85
FAS140ACPm	fatty-acyl-ACP synthase (n-C14:0ACP), mitochondrial	ddcaACP[m] + 3 h[m] + malACP[m] + 2 nadph[m] -> ACP[m] + co2[m] + h2o[m] + myrsACP[m] + 2 nadp[m]	PICST_64208	PICST_64208	CEM1	Fatty acid Biosynthesis	0	0	1000	0	4	2.3.1.41
FAS140COA	fatty-acyl-CoA synthase (n-C14:0CoA)	ddcacoa[c] + 3 h[c] + malcoa[c] + 2 nadph[c] -> co2[c] + coa[c] + h2o[c] + 2 nadp[c] + tdcoa[c]	(PICST_85125 and PICST_80966)	PICST_85125 PICST_80966	(FAS1 and FAS2)	Fatty acid Biosynthesis	0	0	1000	0	4	2.3.1.86
FAS160	fatty acid synthase (n-C16:0)	3 h[c] + malcoa[c] + 2 nadph[c] + ttdca[c] -> co2[c] + coa[c] + h2o[c] + hdca[c] + 2 nadp[c]	(PICST_85125 and PICST_80966)	PICST_85125 PICST_80966	(FAS1 and FAS2)	Fatty acid Biosynthesis	0	0	1000	0	4	2.3.1.85
FAS160ACPm	fatty-acyl-ACP synthase (n-C16:0ACP), mitochondrial	3 h[m] + malACP[m] + myrsACP[m] + 2 nadph[m] -> ACP[m] + co2[m] + h2o[m] + 2 nadp[m] + palmACP[m]	PICST_64208	PICST_64208	CEM1	Fatty acid Biosynthesis	0	0	1000	0	4	2.3.1.41
FAS160COA	fatty-acyl-CoA synthase (n-C16:0CoA)	3 h[c] + malcoa[c] + 2 nadph[c] + tdcoa[c] -> co2[c] + coa[c] + h2o[c] + 2 nadp[c] + pmtcoa[c]	(PICST_85125 and PICST_80966)	PICST_85125 PICST_80966	(FAS1 and FAS2)	Fatty acid Biosynthesis	0	0	1000	0	4	2.3.1.86
FAS161	fatty acid synthase (n-C16:1)	4 h[c] + malcoa[c] + 3 nadph[c] + ttdca[c] + o2[c] -> co2[c] + coa[c] + 3 h2o[c] + hdcea[c] + 3 nadp[c]	(PICST_85125 and PICST_80966)	PICST_85125 PICST_80966	(FAS1 and FAS2)	Fatty acid Biosynthesis	0	0	1000	0
FAS161ACPm	fatty-acyl-ACP synthase (n-C16:1ACP), mitochondrial	4 h[m] + malACP[m] + myrsACP[m] + 3 nadph[m] + o2[m] -> ACP[m] + co2[m] + 3 h2o[m] + hdceaACP[m] + 3 nadp[m]	PICST_64208	PICST_64208	CEM1	Fatty acid Biosynthesis	0	0	1000	0	4	2.3.1.41
FAS170_L	Fatty acid synthase (n-C17:0), lumped reaction	ppcoa[c] + 20 h[c] + 7 malcoa[c] + 14 nadph[c] -> 7 co2[c] + 8 coa[c] + 6 h2o[c] + 14 nadp[c] + hepdca[c]	(PICST_85125 and PICST_80966)	PICST_85125 PICST_80966	(FAS1 and FAS2)	Fatty acid Biosynthesis	0	0	1000	0	4	2.3.1.85
FAS170ACPm_L	Fatty acyl-ACP synthase (n-C17:0ACP), mitochondrial, lumped reaction	ppACP[m] + 21 h[m] + 7 malACP[m] + 14 nadph[m] -> 7 ACP[m] + 7 co2[m] + 7 h2o[m] + 14 nadp[m] + hepdcaACP[m]	PICST_64208	PICST_64208	CEM1	Fatty acid Biosynthesis	0	0	1000	0	4	2.3.1.41
FAS170COA_L	Fatty acyl-CoA synthase (n-C17:0CoA), lumped reaction	ppcoa[c] + 21 h[c] + 7 malcoa[c] + 14 nadph[c] -> 7 co2[c] + 7 coa[c] + 7 h2o[c] + 14 nadp[c] + hepdcacoa[c]	(PICST_85125 and PICST_80966)	PICST_85125 PICST_80966	(FAS1 and FAS2)	Fatty acid Biosynthesis	0	0	1000	0	4	2.3.1.86
FAS171_L	Fatty acid synthase (n-C17:1), lumped reaction	ppcoa[c] + 21 h[c] + 7 malcoa[c] + 15 nadph[c] + o2[c] -> 7 co2[c] + 8 coa[c] + 8 h2o[c] + 15 nadp[c] + hepdcea[c]	(PICST_85125 and PICST_80966)	PICST_85125 PICST_80966	(FAS1 and FAS2)	Fatty acid Biosynthesis	0	0	1000	0	4	2.3.1.85
FAS171ACPm	Fatty-acyl-ACP synthase (n-C17:1ACP), mitochondrial	h[m] + nadph[m] + o2[m] + hepdcaACP[m] -> ACP[m] + co2[m] + 2 h2o[m] + nadp[m] + hepdceaACP[m]	PICST_64208	PICST_64208	CEM1	Fatty acid Biosynthesis	0	0	1000	0	4	2.3.1.41
FAS171ACPm_L	Fatty acyl-ACP synthase (n-C17:1 ACP), mitochondrial, lumped reaction	ppACP[m] + 22 h[m] + 7 malACP[m] + 15 nadph[m] + o2[m] -> 7 ACP[m] + 7 co2[m] + 9 h2o[m] + 15 nadp[m] + hepdceaACP[m]	PICST_64208	PICST_64208	CEM1	Fatty acid Biosynthesis	0	0	1000	0	4	2.3.1.41
FAS171COA_L	Fatty acyl-CoA synthase (n-C17:1CoA), lumped reaction	ppcoa[c] + 22 h[c] + 7 malcoa[c] + 15 nadph[c] + o2[c] -> 7 co2[c] + 7 coa[c] + 9 h2o[c] + 15 nadp[c] + hepdceacoa[c]	(PICST_85125 and PICST_80966)	PICST_85125 PICST_80966	(FAS1 and FAS2)	Fatty acid Biosynthesis	0	0	1000	0	4	2.3.1.86
FAS180	fatty acid synthase (n-C18:0)	3 h[c] + hdca[c] + malcoa[c] + 2 nadph[c] -> co2[c] + coa[c] + h2o[c] + 2 nadp[c] + ocdca[c]	(PICST_85125 and PICST_80966)	PICST_85125 PICST_80966	(FAS1 and FAS2)	Fatty acid Biosynthesis	0	0	1000	0	4	2.3.1.85
FAS180ACPm	fatty-acyl-ACP synthase (n-C18:0ACP), mitochondrial	3 h[m] + malACP[m] + 2 nadph[m] + palmACP[m] -> ACP[m] + co2[m] + h2o[m] + 2 nadp[m] + ocdcaACP[m]	PICST_64208	PICST_64208	CEM1	Fatty acid Biosynthesis	0	0	1000	0	4	2.3.1.41
FAS180COA	fatty-acyl-CoA synthase (n-C18:0CoA)	3 h[c] + malcoa[c] + 2 nadph[c] + pmtcoa[c] -> co2[c] + coa[c] + h2o[c] + 2 nadp[c] + stcoa[c]	(PICST_85125 and PICST_80966)	PICST_85125 PICST_80966	(FAS1 and FAS2)	Fatty acid Biosynthesis	0	0	1000	0	4	2.3.1.86
FAS181	fatty acid synthase (n-C18:1)	4 h[c] + hdca[c] + malcoa[c] + 3 nadph[c] + o2[c] -> co2[c] + coa[c] + 3 h2o[c] + 3 nadp[c] + ocdcea[c]	(PICST_85125 and PICST_80966)	PICST_85125 PICST_80966	(FAS1 and FAS2)	Fatty acid Biosynthesis	0	0	1000	0
FAS181ACPm	fatty-acyl-ACP synthase (n-C18:1ACP), mitochondrial	4 h[m] + malACP[m] + 3 nadph[m] + o2[m] + palmACP[m] -> ACP[m] + co2[m] + 3 h2o[m] + 3 nadp[m] + ocdceaACP[m]	PICST_64208	PICST_64208	CEM1	Fatty acid Biosynthesis	0	0	1000	0	4	2.3.1.41
FAS182	fatty acid synthase (n-C18:2)	5 h[c] + hdca[c] + malcoa[c] + 4 nadph[c] + 2 o2[c] -> co2[c] + coa[c] + 5 h2o[c] + 4 nadp[c] + ocdcya[c]	(PICST_85125 and PICST_80966)	PICST_85125 PICST_80966	(FAS1 and FAS2)	Fatty acid Biosynthesis	0	0	1000	0
FAS182ACPm	fatty-acyl-ACP synthase (n-C18:2ACP), mitochondrial	5 h[m] + malACP[m] + 4 nadph[m] + 2 o2[m] + palmACP[m] -> ACP[m] + co2[m] + 5 h2o[m] + 4 nadp[m] + ocdcyaACP[m]	PICST_64208	PICST_64208	CEM1	Fatty acid Biosynthesis	0	0	1000	0	4	2.3.1.41
FAS183	fatty acid synthase (n-C18:3)	6 h[c] + hdca[c] + malcoa[c] + 5 nadph[c] + 3 o2[c] -> co2[c] + coa[c] + 7 h2o[c] + 5 nadp[c] + ocdcta[c]	(PICST_85125 and PICST_80966)	PICST_85125 PICST_80966	(FAS1 and FAS2)	Fatty acid Biosynthesis	0	0	1000	0
FAS183ACPm	fatty-acyl-ACP synthase (n-C18:3ACP), mitochondrial	6 h[m] + malACP[m] + 5 nadph[m] + 3 o2[m] + palmACP[m] -> ACP[m] + co2[m] + 7 h2o[m] + 5 nadp[m] + ocdctaACP[m]	PICST_64208	PICST_64208	CEM1	Fatty acid Biosynthesis	0	0	1000	0	4	2.3.1.41
FAS200	fatty acid synthase (n-C20:0)	3 h[c] + malcoa[c] + 2 nadph[c] + ocdca[c] -> co2[c] + coa[c] + h2o[c] + eicosa[c] + 2 nadp[c]	(PICST_85125 and PICST_80966)	PICST_85125 PICST_80966	(FAS1 and FAS2)	Fatty acid Biosynthesis	0	0	1000	0	4	2.3.1.85
FAS200ACPm	fatty-acyl-ACP synthase (n-C20:0ACP), mitochondrial	3 h[m] + malACP[m] + 2 nadph[m] + ocdcaACP[m] -> ACP[m] + co2[m] + h2o[m] + 2 nadp[m] + eicosaACP[m]	PICST_64208	PICST_64208	CEM1	Fatty acid Biosynthesis	0	0	1000	0	4	2.3.1.41
FAS200coA	fatty-acyl-CoA synthase (n-C20:0CoA)	3 h[c] + malcoa[c] + 2 nadph[c] + stcoa[c] -> co2[c] + coa[c] + h2o[c] + 2 nadp[c] + eicosacoa[c]	(PICST_85125 and PICST_80966)	PICST_85125 PICST_80966	(FAS1 and FAS2)	Fatty acid Biosynthesis	0	0	1000	0	4	2.3.1.86
FAS205	fatty acid synthase (n-C20:5)	8 h[c] + malcoa[c] + 7 nadph[c] + ocdca[c] + 5 o2[c] -> co2[c] + coa[c] + 11 h2o[c] + eicosapen[c] + 7 nadp[c]	(PICST_85125 and PICST_80966)	PICST_85125 PICST_80966	(FAS1 and FAS2)	Fatty acid Biosynthesis	0	0	1000	0
FAS205ACPm	fatty-acyl-ACP synthase (n-C20:5ACP), mitochondrial	8 h[m] + malACP[m] + 7 nadph[m] + 5 o2[m] + ocdcaACP[m] -> ACP[m] + co2[m] + 11 h2o[m] + 7 nadp[m] + eicosapenACP[m]	PICST_64208	PICST_64208	CEM1	Fatty acid Biosynthesis	0	0	1000	0	4	2.3.1.41
FAS220	fatty acid synthase (n-C22:0)	3 h[c] + malcoa[c] + 2 nadph[c] + eicosa[c] -> co2[c] + coa[c] + h2o[c] + docosa[c] + 2 nadp[c]	(PICST_85125 and PICST_80966)	PICST_85125 PICST_80966	(FAS1 and FAS2)	Fatty acid Biosynthesis	0	0	1000	0	4	2.3.1.85
FAS220ACPm	fatty-acyl-ACP synthase (n-C22:0ACP), mitochondrial	3 h[m] + malACP[m] + 2 nadph[m] + eicosaACP[m] -> ACP[m] + co2[m] + h2o[m] + 2 nadp[m] + docosaACP[m]	PICST_64208	PICST_64208	CEM1	Fatty acid Biosynthesis	0	0	1000	0	4	2.3.1.41
FAS220coA	fatty-acyl-CoA synthase (n-C22:0CoA)	3 h[c] + malcoa[c] + 2 nadph[c] + eicosacoa[c] -> co2[c] + coa[c] + h2o[c] + 2 nadp[c] + docosacoa[c]	(PICST_85125 and PICST_80966)	PICST_85125 PICST_80966	(FAS1 and FAS2)	Fatty acid Biosynthesis	0	0	1000	0	4	2.3.1.86
FAS240	fatty acid synthase (n-C24:0)	3 h[c] + malcoa[c] + 2 nadph[c] + docosa[c] -> co2[c] + coa[c] + h2o[c] + ttc[c] + 2 nadp[c]	(PICST_85125 and PICST_80966)	PICST_85125 PICST_80966	(FAS1 and FAS2)	Fatty acid Biosynthesis	0	0	1000	0	4	2.3.1.85
FAS240ACPm	fatty-acyl-ACP synthase (n-C24:0ACP), mitochondrial	3 h[m] + malACP[m] + 2 nadph[m] + docosaACP[m] -> ACP[m] + co2[m] + h2o[m] + 2 nadp[m] + ttcACP[m]	PICST_64208	PICST_64208	CEM1	Fatty acid Biosynthesis	0	0	1000	0	4	2.3.1.41
FAS240coA	fatty-acyl-CoA synthase (n-C24:0CoA)	3 h[c] + malcoa[c] + 2 nadph[c] + docosacoa[c] -> co2[c] + coa[c] + h2o[c] + 2 nadp[c] + ttccoa[c]	(PICST_85125 and PICST_80966)	PICST_85125 PICST_80966	(FAS1 and FAS2)	Fatty acid Biosynthesis	0	0	1000	0	4	2.3.1.86
FAS260	fatty acid synthase (n-C26:0)	3 h[c] + malcoa[c] + 2 nadph[c] + ttc[c] -> co2[c] + coa[c] + h2o[c] + hexc[c] + 2 nadp[c]	(PICST_85125 and PICST_80966)	PICST_85125 PICST_80966	(FAS1 and FAS2)	Fatty acid Biosynthesis	0	0	1000	0	4	2.3.1.85
FAS260ACPm	fatty-acyl-ACP synthase (n-C26:0ACP), mitochondrial	3 h[m] + malACP[m] + 2 nadph[m] + ttcACP[m] -> ACP[m] + co2[m] + h2o[m] + 2 nadp[m] + hexcACP[m]	PICST_64208	PICST_64208	CEM1	Fatty acid Biosynthesis	0	0	1000	0	4	2.3.1.41
FAS260coA	fatty-acyl-CoA synthase (n-C26:0CoA)	3 h[c] + malcoa[c] + 2 nadph[c] + ttccoa[c] -> co2[c] + coa[c] + h2o[c] + 2 nadp[c] + hexccoa[c]	(PICST_85125 and PICST_80966)	PICST_85125 PICST_80966	(FAS1 and FAS2)	Fatty acid Biosynthesis	0	0	1000	0	4	2.3.1.86
FAS60_L	Fatty acid synthase (n-C6:0), lumped reaction	accoa[c] + 5 h[c] + 2 malcoa[c] + 4 nadph[c] -> 2 co2[c] + 3 coa[c] + h2o[c] + 4 nadp[c] + hexa[c]	(PICST_85125 and PICST_80966)	PICST_85125 PICST_80966	(FAS1 and FAS2)	Fatty acid Biosynthesis	0	0	1000	0	4	2.3.1.85
FAS60ACPm_L	fatty acyl-ACP synthase (n-C6:0ACP), mitochondrial, lumped reaction	acACP[m] + 6 h[m] + 2 malACP[m] + 4 nadph[m] -> 2 ACP[m] + 2 co2[m] + 2 h2o[m] + 4 nadp[m] + hexaACP[m]	PICST_64208	PICST_64208	CEM1	Fatty acid Biosynthesis	0	0	1000	0	4	2.3.1.41
FAS60COA_L	Fatty acyl-CoA synthase (n-C6:0CoA), lumped reaction	accoa[c] + 6 h[c] + 2 malcoa[c] + 4 nadph[c] -> 2 co2[c] + 2 coa[c] + 2 h2o[c] + 4 nadp[c] + hexacoa[c]	(PICST_85125 and PICST_80966)	PICST_85125 PICST_80966	(FAS1 and FAS2)	Fatty acid Biosynthesis	0	0	1000	0	4	2.3.1.86
FAS80_L	fatty acid synthase (n-C8:0), lumped reaction	accoa[c] + 8 h[c] + 3 malcoa[c] + 6 nadph[c] -> 3 co2[c] + 4 coa[c] + 2 h2o[c] + 6 nadp[c] + octa[c]	(PICST_85125 and PICST_80966)	PICST_85125 PICST_80966	(FAS1 and FAS2)	Fatty acid Biosynthesis	0	0	1000	0	4	2.3.1.85
FAS80ACPm_L	fatty acyl-ACP synthase (n-C8:0ACP), mitochondrial, lumped reaction	acACP[m] + 9 h[m] + 3 malACP[m] + 6 nadph[m] -> 3 ACP[m] + 3 co2[m] + 3 h2o[m] + 6 nadp[m] + octaACP[m]	PICST_64208	PICST_64208	CEM1	Fatty acid Biosynthesis	0	0	1000	0	4	2.3.1.41
FAS80COA_L	fatty acyl-CoA synthase (n-C8:0CoA), lumped reaction	accoa[c] + 9 h[c] + 3 malcoa[c] + 6 nadph[c] -> 3 co2[c] + 3 coa[c] + 3 h2o[c] + 6 nadp[c] + octacoa[c]	(PICST_85125 and PICST_80966)	PICST_85125 PICST_80966	(FAS1 and FAS2)	Fatty acid Biosynthesis	0	0	1000	0	4	2.3.1.86
FBA	Fructose-bisphosphate aldolase	fdp[c] <=> dhap[c] + g3p[c]	PICST_85951	PICST_85951	FBA1	Glycolysis/Gluconeogenesis	1	-1000	1000	0	4	4.1.2.13
FBP	Fructose-1,6-bisphosphatase	fdp[c] + h2o[c] -> f6p[c] + pi[c]	PICST_51462	PICST_51462	FBP1	Glycolysis/Gluconeogenesis	0	0	1000	0	4	3.1.3.11
FBP26	Fructose-2,6-bisphosphatase	bf26p[c] + h2o[c] -> bf6p[c] + pi[c]	PICST_68318	PICST_68318	FBP26	Glycolysis/Gluconeogenesis	0	0	1000	0
FBP262	Fructose-2,6-bisphosphatase 1	bf26p[c] + h2o[c] -> f6p[c] + pi[c]	PICST_68318	PICST_68318	FBP26	Glycolysis/Gluconeogenesis	0	0	1000	0
FCLTm	Ferrochelatase, mitochondrial	fe2[m] + ppp9[m] -> 2 h[m] + pheme[m]	PICST_36859	PICST_36859	HEM15	Porphyrin and chlorophyll metabolism	0	0	1000	0	4	4.99.1.1
FDH	Formate dehydrogenase	for[c] + nad[c] -> co2[c] + nadh[c]	(PICST_33765 or PICST_47526 or PICST_91526)	PICST_33765 PICST_47526 PICST_91526	(FDH1.2 or FOC1 or FDH1.1)	Glyoxalate and Dicarboxylate Metabolism	0	0	1000	0	4	1.2.1.2
FE2t	iron (II) transport	fe2[e] -> fe2[c]				Transport Reaction	0	0	1000	0
FE2utm	iron (II) uptake (mitochondrial)	fe2[c] -> fe2[m]				Transport Mitochondrial	0	0	1000	0
FECOSTt	fecosterol reversible transport	fecost[e] <=> fecost[c]				Transport Reaction	1	-1000	1000	0
FEtm	iron (II) transport	fe2[m] -> fe2[c]				Transport Mitochondrial	0	0	1000	0
FKYNH	N-Formyl-L-kynurenine amidohydrolase	Lfmkynr[c] + h2o[c] -> Lkynr[c] + for[c] + h[c]	PICST_45065	PICST_45065	HYP	Tryptophan Metabolism	0	0	1000	0	4	3.5.1.9
FMNAT	FMN adenylyltransferase	atp[c] + fmn[c] + h[c] -> fad[c] + ppi[c]	PICST_40011	PICST_40011	HYP	Riboflavin Metabolism	0	0	1000	0	2	2.7.7.2
FOLD3	dihydropteroate synthase	2ahhmd[c] + 4abz[c] -> dhpt[c] + ppi[c]	PICST_66087	PICST_66087	HYP	Folate Metabolism	0	0	1000	0	3	2.5.1.15
FORAMD	Formamidase	frmd[c] + h2o[c] -> for[c] + nh4[c]	PICST_28914	PICST_28914	FRM1	Glyoxalate and Dicarboxylate Metabolism	0	0	1000	0	4	3.5.1.49
FORt	formate transport via diffusion	for[e] <=> for[c]				Transport Reaction	1	-1000	1000	0
FORtm	formate mitochondrial transport	for[m] -> for[c]				Transport Mitochondrial	0	0	1000	0
FRDPtm	farnesyl diphosphate transport (mitochondrial)	frdp[c] <=> frdp[m]				Transport Mitochondrial	1	-1000	1000	0
FRMDt	Formamide transport	frmd[c] <=> frmd[e]				Transport Reaction	1	-1000	1000	0
FRTT	Farnesyltranstransferase	frdp[c] + ipdp[c] -> ggdp[c] + ppi[c]	(PICST_46658 or (PICST_32799 and PICST_55783))	PICST_46658 PICST_32799 PICST_55783	(BTS1or (BET4 and RAM2))	Terpenoid Backbone Synthesis	0	0	1000	0	4	2.5.1.29
FRUt	D-fructose transport in via proton symport	fru[e] + h[e] -> fru[c] + h[c]	PICST_48420	PICST_48420	HXT4	Transport Reaction	0	0	1000	0
FTHFCL	5-formethyltetrahydrofolate cyclo-ligase	5fthf[c] + atp[c] -> adp[c] + methf[c] + pi[c]	PICST_36098	PICST_36098	FAU1	Folate Metabolism	0	0	1000	0	3	6.3.3.2
FTHFCLm	5-formethyltetrahydrofolate cyclo-ligase, mitochondrial	5fthf[m] + atp[m] -> adp[m] + methf[m] + pi[m]				Folate Metabolism	0	0	1000	0
FTHFL	formate-tetrahydrofolate ligase	atp[c] + for[c] + thf[c] -> 10fthf[c] + adp[c] + pi[c]	PICST_88119	PICST_88119	ADE3	Folate Metabolism	0	0	1000	0	3	6.3.4.3
FTHFLm	formate-tetrahydrofolate ligase, mitochondrial	atp[m] + for[m] + thf[m] -> 10fthf[m] + adp[m] + pi[m]	PICST_80013	PICST_80013	MIS1	Folate Metabolism	0	0	1000	0	3	6.3.4.3
FUCPA	L-Fuculose Phosphate Aldolase	fuc1p[c] <=> dhap[c] + lald-S[c]	PICST_32146	PICST_32146	ALD1	Fructose and Mannose Metabolism	1	-1000	1000	0	1	4.1.2.17
FUM	fumarase	fum[c] + h2o[c] -> mal-L[c]	(PICST_85745 or PICST_74587)	PICST_85745 PICST_74587	(FUM1 or FUM2)	Citrate cycle (TCA cycle)	0	0	1000	0
FUMAC	Fumarylacetoacetase	4fumacac[c] + h2o[c] -> acac[c] + fum[c] + h[c]				Tyrosine Metabolism	0	0	1000	0	4	3.7.1.2
FUMm	Fumarase, mitochondrial	fum[m] + h2o[m] -> mal-L[m]	(PICST_85745 or PICST_74587)	PICST_85745 PICST_74587	(FUM1 or FUM2)	Citrate cycle (TCA cycle)	0	0	1000	0	4	4.2.1.2
FUMR	Fumarate reductase	fadh2[m] + fum[c] -> fad[m] + succ[c]	PICST_45689	PICST_45689	OSM1	Oxidative Phosphorylation	0	0	1000	0
FUMt2r	fumarate reversible transport via symport	fum[e] + h[e] <=> fum[c] + h[c]				Transport Reaction	0	0	1000	0
G1Pt6_2	Glucose-1-phosphate transport via phosphate antiport	g1p[e] + 2 pi[c] -> g1p[c] + 2 pi[e]				Transport Reaction	0	0	1000	0
G3PCt	glycero-3-phosphocholine transport (extracellular to cytosol)	g3pc[e] <=> g3pc[c]				Transport Reaction	1	-1000	1000	0
G3PD1	glycerol-3-phosphate dehydrogenase (NAD)	dhap[c] + h[c] + nadh[c] -> glyc3p[c] + nad[c]	(PICST_83071 or PICST_90446)	(PICST_83071 or PICST_90446)	(GPD2 or GPD1)	Glycerolipid Metabolism	0	0	1000	0	4	1.1.1.8
G3PDm	glycerol-3-phosphate dehydrogenase (FAD), mitochondrial	fad[m] + glyc3p[m] -> dhap[m] + fadh2[m]	PICST_68764	PICST_68764	GUT2	Glycerolipid Metabolism	0	0	1000	0	4	1.1.99.5
G3PIt	glycero-3-phospho-1-inositol transport (extracellular to cytosol)	g3pi[e] <=> g3pi[c]				Transport Reaction	1	-1000	1000	0
G3PT	Glycerol-3-phosphatase	glyc3p[c] + h2o[c] -> glyc[c] + pi[c]	PICST_42440	PICST_42440	GPP1	Glycerolipid Metabolism	0	0	1000	0	4	3.1.3.21
G5SAD	L-glutamate 5-semialdehyde dehydratase	glu5sa[c] <=> 1pyr5c[c] + h[c] + h2o[c]				Arginine and Proline Metabolism	1	-1000	1000	0	2
G5SADm	L-glutamate 5-semialdehyde dehydratase, mitochondrial	glu5sa[m] <=> 1pyr5c[m] + h[m] + h2o[m]				Arginine and Proline Metabolism	1	-1000	1000	0	2
G5SD1	Glutamate-5-semialdehyde dehydrogenase	glu5p[c] + h[c] + nadph[c] -> glu5sa[c] + nadp[c] + pi[c]	PICST_90997	PICST_90997	HYP	Arginine and Proline Metabolism	0	0	1000	0	4	1.2.1.41
G5SD2	Glutamate-5-semialdehyde dehydrogenase	glu5p[c] + h[c] + nadh[c] -> glu5sa[c] + nad[c] + pi[c]	PICST_90997	PICST_90997	HYP	Arginine and Proline Metabolism	0	0	1000	0	4	1.2.1.41
G6PDA	Glucosamine-6-phosphate deaminase	gam6p[c] + h2o[c] -> f6p[c] + nh4[c]	PICST_62706	PICST_62706	NAG1	Amino Sugar Metabolism	0	0	1000	0	4	3.5.99.6
G6PDH	Glucose 6-phosphate dehydrogenase	g6p[c] + nadp[c] -> 6pgl[c] + h[c] + nadph[c]	PICST_85065	PICST_85065	ZWF1	Pentose Phosphate Pathway	0	0	1000	0	4	1.1.1.49
G6PI	Glucose-6-phosphate isomerase	g6p[c] <=> f6p[c]	PICST_84923	PICST_84923	PGI1	Glycolysis/Gluconeogenesis	1	-1000	1000	0	4	5.3.1.9
G6Pt6_2	Glucose-6-phosphate transport via phosphate antiport	g6p[e] + 2 pi[c] -> g6p[c] + 2 pi[e]				Transport Reaction	0	0	1000	0
GALDH	Galactose Dehydrogenase	gal[c] + nad[c] <=> gal14lac[c] + nadh[c] + h[c]	PICST_58212	PICST_58212	YMT1	Alternate Carbon metabolism	1	-1000	1000	0	1	1.1.1.122
GALK	Galactokinase	atp[c] + gal[c] -> adp[c] + gal1p[c] + h[c]	PICST_82625	PICST_82625	GAL1	Galactose Metabolism	0	0	1000	0	4	2.7.1.6
GALt2	D-galactose transport in via proton symport	gal[e] + h[e] -> gal[c] + h[c]	PICST_58479	PICST_58479	FUC1	Transport Reaction	0	0	1000	0
GALU	UTP-glucose-1-phosphate uridylyltransferase	g1p[c] + h[c] + utp[c] <=> ppi[c] + udpg[c]	PICST_40866	PICST_40866	UGP1	Pentose and glucuronate interconversions	1	-1000	1000	0	4	2.7.7.9
GAM6Pt	D-glucosamine 6-phosphate reversible uniport	gam6p[e] <=> gam6p[c]				Transport Reaction	0	0	1000	0
GAPD	Glyceraldehyde-3-phosphate dehydrogenase	g3p[c] + nad[c] + pi[c] <=> 13dpg[c] + h[c] + nadh[c]	(PICST_76518 or PICST_85794 or PICST_87252)	PICST_76518 PICST_85794 PICST_87252	(TDH1 or TDH2 or TDH3)	Glycolysis/Gluconeogenesis	1	-1000	1000	0	4	1.2.1.12
GARFT	Phosphoribosylglycinamide formyltransferase	10fthf[c] + gar[c] -> fgam[c] + h[c] + thf[c]	PICST_34864	PICST_34864	PUR3	Purine Metabolism	0	0	1000	0	4	2.1.2.2
GAT1	Glycerol 3 phosphate acyltransferase - glycerol 3 phosphate	0.028 hexacoa[c] + 0.023 octacoa[c] + 0.019 dcacoa[c] + 0.115 ddcacoa[c] + 0.058 tdcoa[c] + 0.180 pmtcoa[c] + 0.078 hdceacoa[c] + 0.035 stcoa[c] + 0.315 ocdceacoa[c] + 0.094 ocdcyacoa[c] + 0.012 ocdctacoa[c] + 0.011 eicosapencoa[c] + 0.010 docosacoa[c] + glyc3p[c] -> 0.01 1ag3p[c] + coa[c]	(PICST_45343 or PICST_81897)	PICST_45343 PICST_81897	(HYP or SCT1)	Glycerolipid Metabolism	0	0	1000	0	4	2.3.1.15
GAT2	Glycerol 3 phosphate acyltransferase - glycerone phosphate	0.028 hexacoa[c] + 0.023 octacoa[c] + 0.019 dcacoa[c] + 0.115 ddcacoa[c] + 0.058 tdcoa[c] + 0.180 pmtcoa[c] + 0.078 hdceacoa[c] + 0.035 stcoa[c] + 0.315 ocdceacoa[c] + 0.094 ocdcyacoa[c] + 0.012 ocdctacoa[c] + 0.011 eicosapencoa[c] + 0.010 docosacoa[c] + dhap[c] -> 0.01 1agly3p[c] + coa[c]	(PICST_45343 or PICST_81897)	PICST_45343 PICST_81897	(HYP or SCT1)	Glycerolipid Metabolism	0	0	1000	0	4	2.3.1.42
GCALDt	Glycoaldehydye reversible transport	gcald[e] <=> gcald[c]				Transport Reaction	1	-1000	1000	0
GCC21m	Glycine-cleavage complex (lipoamide), mitochondrial	gly[m] + h[m] + lpam[m] <=> alpam[m] + co2[m]	(PICST_75631 and PICST_83560 and PICST_36951)	PICST_75631 PICST_83560 PICST_36951	(GCV2 and GCV1 and LPD1)	Glycine, serine and threonine metabolism	1	-1000	1000	0	4	1.4.4.2 2.1.2.10 1.8.1.4
GCC22m	Glycine-cleavage system (lipoamide) irreversible, mitochondrial	alpam[m] + thf[m] -> dhlam[m] + mlthf[m] + nh4[m]	(PICST_75631 and PICST_83560 and PICST_36951)	PICST_75631 PICST_83560 PICST_36951	(GCV2 and GCV1 and LPD1)	Glycine, serine and threonine metabolism	0	0	1000	0	4	1.4.4.2 2.1.2.10 1.8.1.4
GCC23m	Glycine-cleavage complex (lipoamide), mitochondrial	dhlam[m] + nad[m] <=> h[m] + lpam[m] + nadh[m]	(PICST_75631 and PICST_83560 and PICST_36951)	PICST_75631 PICST_83560 PICST_36951	(GCV2 and GCV1 and LPD1)	Glycine, serine and threonine metabolism	1	-1000	1000	0	4	1.4.4.2 2.1.2.10 1.8.1.4
GF6PTA	Glutamine-fructose-6-phosphate transaminase	f6p[c] + gln-L[c] -> gam6p[c] + glu-L[c]	PICST_67692	PICST_67692	GFA1	Amino Sugar Metabolism	0	0	1000	0	4	2.6.1.16
GGTT	Geranylgeranyltranstransferase	ggdp[c] + ipdp[c] -> pendp[c] + ppi[c]	(PICST_29164 or PICST_41956)	PICST_29164 PICST_41956	(SRT1 or HYP)	Terpenoid Backbone Synthesis	0	0	1000	0	2	2.5.1.-
GHMT	Glycine hydroxymethyltransferase, reversible	ser-L[c] + thf[c] <=> gly[c] + h2o[c] + mlthf[c]	PICST_67292	PICST_67292	SHM2	Glycine, serine and threonine metabolism	1	-1000	1000	0	4	2.1.2.1
GHMTm	Glycine hydroxymethyltransferase, reversible, mitochondrial	ser-L[m] + thf[m] <=> gly[m] + h2o[m] + mlthf[m]	PICST_78806	PICST_78806	SHM1	Glycine, serine and threonine metabolism	1	-1000	1000	0	4	2.1.2.1
GK1	Guanylate kinase (GMP:ATP)	atp[c] + gmp[c] <=> adp[c] + gdp[c]	PICST_72765	PICST_72765	GUK1	Purine Metabolism	1	-1000	1000	0	4	2.7.4.8
GK2	Guanylate kinase (GMP:dATP)	datp[c] + gmp[c] <=> dadp[c] + gdp[c]	PICST_72765	PICST_72765	GUK1	Purine Metabolism	1	-1000	1000	0	4	2.7.4.8
GK3	Guanylate kinase (dGMP:ATP)	atp[c] + dgmp[c] <=> adp[c] + dgdp[c]	PICST_72765	PICST_72765	GUK1	Purine Metabolism	1	-1000	1000	0	4	2.7.4.8
GLCGSD	Glucan 1,4-alpha-glucosidase	glycogen[c] + h2o[c] -> glc-D[c]	(PICST_28187 or PICST_30325 or PICST_33726 or PICST_74319)	PICST_28187 PICST_30325 PICST_33726 PICST_74319	(WSC3 or MUC1.11 or SGA1 or GDB1)	Sucrose and Starch Metabolism	0	0	1000	0	4	3.2.1.3
GLCNt	Gluconate transport	glcn-D[c] <=> glcn-D[e]				Transport Reaction	1	-1000	1000	0
GLCS2	Glycogen synthase (UDPGlc)	udpg[c] -> glycogen[c] + h[c] + udp[c]	PICST_81231	PICST_81231	GSY1	Sucrose and Starch Metabolism	0	0	1000	0	4	2.4.1.11
GLCt1	glucose transport (uniport)	glc-D[e] -> glc-D[c]	(PICST_36948 or PICST_27983 or PICST_66414 or PICST_64741 or PICST_55800 or PICST_91253 or PICST_85501 or PICST_11314 or PICST_54022 or PICST_65135 or PICST_29041 or PICST_80517 or PICST_35662 or PICST_58946 or PICST_59900 or PICST_45095 or PICST_31239)	PICST_36948 PICST_27983 PICST_66414 PICST_64741 PICST_55800 PICST_91253 PICST_85501 PICST_11314 PICST_54022 PICST_65135 PICST_29041 PICST_80517 PICST_35662 PICST_58946 PICST_59900 PICST_45095 PICST_31239	(QUP2 or SUT2 or SUT1 or SUT4 or HGT1 or RGT2 or SNF3 or HXT2.5 or HXT2.3 or YBR2 or HXT2.1 or HXT2.4 or MFS5 or HXT2.6 or HYP or HYP or HYP)	Transport Reaction	0	0	1000	0
GLNS	Glutamine synthetase	atp[c] + glu-L[c] + nh4[c] -> adp[c] + gln-L[c] + h[c] + pi[c]	PICST_68474	PICST_68474	GLN1	Nitrogen Metabolism	0	0	1000	0	4	6.3.1.2
GLNt	L-glutamine reversible transport via proton symport	gln-L[e] + h[e] <=> gln-L[c] + h[c]	(PICST_28779 or PICST_89811 or PICST_32180 or PICST_68755 or PICST_11039 or PICST_78721 or PICST_37009 or PICST_41966 or PICST_67826 or PICST_39044 or PICST_44246 or PICST_51094 or PICST_82860 or PICST_52358 or PICST_28502)	PICST_28779 PICST_89811 PICST_32180 PICST_68755 PICST_11039 PICST_78721 PICST_37009 PICST_41966 PICST_67826 PICST_39044 PICST_44246 PICST_51094 PICST_82860 PICST_52358 PICST_28502	(GNP1 or GNP2 or GAP1.1 or GAP1.2 or GAP1.8 or GAP1.6 or GAP1.4 or GAP1.7 or GAP1.5 or DIP5.1 or DIP5.2 or DIP5.4 or DIP5.3 or AGP3 or AGP2)	Transport Reaction	1	-1000	1000	0
GLU5K	Glutamate 5-kinase	atp[c] + glu-L[c] -> adp[c] + glu5p[c]	PICST_29301	PICST_29301	PRO2	Arginine and Proline Metabolism	0	0	1000	0	4	2.7.2.11
Glu-alat	Glu-Ala Transport	gluala[e] + atp[c] + h2o[c] -> adp[c] + h[c] + pi[c] + gluala[c]	(PICST_36233 or PICST_66905 or PICST_70645)	PICST_36233 PICST_66905 PICST_70645	(PTR2 or HYP or HYP)	Transport Reaction	1	0	1000	0
GLUCDH	Gluconate Dehydrogenase	glcn-D[c] + nadp[c] <=> nadph[c] + h[c] + 2glcna[c]	(PICST_37336 or PICST_31562 or PICST_43416)	PICST_37336 PICST_31562 PICST_43416	(MDH98 or MDH97 or MDH99)	Pentose Phosphate Pathway	1	-1000	1000	0	4	1.1.1.215
GLUCYS	gamma-glutamylcysteine synthetase	atp[c] + cys-L[c] + glu-L[c] -> adp[c] + glucys[c] + h[c] + pi[c]	PICST_62151	PICST_62151	GSH1	Glutathione Metabolism	0	0	1000	0	2	6.3.2.2
GLUD1	Glutamate dehydrogenase (NAD)	glu-L[c] + h2o[c] + nad[c] <=> akg[c] + h[c] + nadh[c] + nh4[c]	PICST_78004	PICST_78004	GDH2	Nitrogen Metabolism	1	-1000	1000	0	4	1.4.1.2
GLUD2	Glutamate dehydrogenase (NADP)	h[c] + nadph[c] + akg[c] + nh4[c] -> h2o[c] + nadp[c] + glu-L[c]	PICST_82969	PICST_82969	GDH3	Nitrogen Metabolism	0	0	1000	0	4	1.4.1.4
GLUDC	Glutamate Decarboxylase	glu-L[c] + h[c] -> 4abut[c] + co2[c]	(PICST_40180 or PICST_55334 or PICST_87778)	PICST_40180 PICST_55334 PICST_87778	(DCE1 or GAD2 or DPL1)	Butanoate Metabolism	0	0	1000	0	4	4.1.1.15
GLULACT	Gluconolactonase	g15lac[c] + h2o[c] <=> glcn-D[c]	PICST_28583	PICST_28583	CGR1	Pentose Phosphate Pathway	1	-1000	1000	0	4	3.1.1.17
GLUPRT	Glutamine phosphoribosyldiphosphate amidotransferase	gln-L[c] + h2o[c] + prpp[c] -> glu-L[c] + ppi[c] + pram[c]	PICST_78788	PICST_78788	ADE4	Purine Metabolism	0	0	1000	0	4	2.4.2.14
GLUS1	glutamate synthase (NADH)	akg[c] + gln-L[c] + h[c] + nadh[c] -> 2 glu-L[c] + nad[c]	PICST_87428	PICST_87428	GLT1	Nitrogen Metabolism	0	0	1000	0	4	1.4.1.14
GLUt	L-glutamate transport via proton symport, reversible	glu-L[e] + h[e] <=> glu-L[c] + h[c]	(PICST_32180 or PICST_68755 or PICST_11039 or PICST_78721 or PICST_37009 or PICST_41966 or PICST_67826 or PICST_39044 or PICST_44246 or PICST_51094 or PICST_82860 or PICST_52358 or PICST_28502)	PICST_32180 PICST_68755 PICST_11039 PICST_78721 PICST_37009 PICST_41966 PICST_67826 PICST_39044 PICST_44246 PICST_51094 PICST_82860 PICST_52358 PICST_28502	(GAP1.1 or GAP1.2 or GAP1.8 or GAP1.6 or GAP1.4 or GAP1.7 or GAP1.5 or DIP5.1 or DIP5.2 or DIP5.4 or DIP5.3 or AGP3 or AGP2)	Transport Reaction	1	-1000	1000	0
GLXt	glyoxylate transport	glx[c] <=> glx[e]				Transport Reaction	1	-1000	1000	0
GLY3Pt	glycerol-3-phosphate transport in via proton symport	glyc3p[e] + h[e] -> glyc3p[c] + h[c]				Transport Reaction	0	0	1000	0
Gly-Asnt	Gly-Asn Transport	glyasn[e] + atp[c] + h2o[c] -> adp[c] + h[c] + pi[c] + glyasn[c]	(PICST_36233 or PICST_66905 or PICST_70645)	PICST_36233 PICST_66905 PICST_70645	(PTR2 or HYP or HYP)	Transport Reaction	0	0	1000	0
Gly-Aspt	Gly-Asp Transport	glyasp[e] + atp[c] + h2o[c] -> adp[c] + h[c] + pi[c] + glyasp[c]	(PICST_36233 or PICST_66905 or PICST_70645)	PICST_36233 PICST_66905 PICST_70645	(PTR2 or HYP or HYP)	Transport Reaction	0	0	1000	0
GLYC3Ptm	glycerol-3-phosphate shuttle	glyc3p[c] -> glyc3p[m]				Transport Mitochondrial	0	0	1000	0
GLYCLTt	glycolate transport via proton symport, reversible	glyclt[e] + h[e] <=> glyclt[c] + h[c]				Transport Reaction	1	-1000	1000	0
GLYCt	glycerol transport via channel	glyc[c] <=> glyc[e]				Transport Reaction	1	-1000	1000	0
GLYCt1	glycerol transport via symport	glyc[e] + h[e] -> glyc[c] + h[c]	PICST_66725	PICST_66725	GUP1	Transport Reaction	0	0	1000	0
Gly-Glnt	Gly-Gln Transport	glygln[e] + atp[c] + h2o[c] -> adp[c] + h[c] + pi[c] + glygln[c]	(PICST_36233 or PICST_66905 or PICST_70645)	PICST_36233 PICST_66905 PICST_70645	(PTR2 or HYP or HYP)	Transport Reaction	0	0	1000	0
Gly-Glut	Gly-Glu Transport	glyglu[e] + atp[c] + h2o[c] -> adp[c] + h[c] + pi[c] + glyglu[c]	(PICST_36233 or PICST_66905 or PICST_70645)	PICST_36233 PICST_66905 PICST_70645	(PTR2 or HYP or HYP)	Transport Reaction	0	0	1000	0
GLYGP	Glycogen phosphorylase	glycogen[c] + pi[c] -> g1p[c]	PICST_72279	PICST_72279	GPH1	Sucrose and Starch Metabolism	0	0	1000	0	4	2.4.1.1
GLYGS	Glycogen (starch) synthase	h2o[c] + udpg[c] -> 14glun[c] + h[c] + udp[c]	PICST_81231	PICST_81231	GSY1	Sucrose and Starch Metabolism	0	0	1000	0	4	2.4.1.11
GLYK	Glycerol kinase	atp[c] + glyc[c] -> adp[c] + glyc3p[c] + h[c]	PICST_66162	PICST_66162	GUT1	Glycerolipid Metabolism	0	0	1000	0	4	2.7.1.30
Gly-Mett	Gly-Met Transport	glymet[e] + atp[c] + h2o[c] -> adp[c] + h[c] + pi[c] + glymet[c]	(PICST_36233 or PICST_66905 or PICST_70645)	PICST_36233 PICST_66905 PICST_70645	(PTR2 or HYP or HYP)	Transport Reaction	0	0	1000	0
GLYOX	Hydroxyacylglutathione hydrolase	h2o[c] + lgt-S[c] -> gthrd[c] + h[c] + lac-D[c]	PICST_31656	PICST_31656	GLO2	Pyruvate Metabolism	0	0	1000	0	4	3.1.2.6
Gly-Prot	Gly-Pro Transport	glypro[e] + atp[c] + h2o[c] -> adp[c] + h[c] + pi[c] + glypro[c]	(PICST_36233 or PICST_66905 or PICST_70645)	PICST_36233 PICST_66905 PICST_70645	(PTR2 or HYP or HYP)	Transport Reaction	0	0	1000	0
GLYt	glycine reversible transport via proton symport	gly[e] + h[e] <=> gly[c] + h[c]	(PICST_32180 or PICST_68755 or PICST_11039 or PICST_78721 or PICST_37009 or PICST_41966 or PICST_67826 or PICST_39044 or PICST_44246 or PICST_51094 or PICST_82860 or PICST_52358 or PICST_28502)	PICST_32180 PICST_68755 PICST_11039 PICST_78721 PICST_37009 PICST_41966 PICST_67826 PICST_39044 PICST_44246 PICST_51094 PICST_82860 PICST_52358 PICST_28502	(GAP1.1 or GAP1.2 or GAP1.8 or GAP1.6 or GAP1.4 or GAP1.7 or GAP1.5 or DIP5.1 or DIP5.2 or DIP5.4 or DIP5.3 or AGP3 or AGP2)	Transport Reaction	1	-1000	1000	0
GLYt2m	glycine mitochondrial transport via proton symport	gly[c] + h[c] <=> gly[m] + h[m]				Transport Mitochondrial	1	-1000	1000	0
GMPS	GMP synthase	atp[c] + gln-L[c] + h2o[c] + xmp[c] -> amp[c] + glu-L[c] + gmp[c] + 2 h[c] + ppi[c]	PICST_70121	PICST_70121	GUA1	Purine Metabolism	0	0	1000	0	4	6.3.5.2
GMPt	GMP transport in/out via proton symport	gmp[e] + h[e] <=> gmp[c] + h[c]				Transport Reaction	1	-1000	1000	0
GND	Phosphogluconate dehydrogenase	6pgc[c] + nadp[c] -> co2[c] + nadph[c] + ru5p-D[c]	PICST_69500	PICST_69500	GND1	Pentose Phosphate Pathway	0	0	1000	0	4	1.1.1.44
GNK	Gluconokinase	atp[c] + glcn-D[c] <=> 6pgc[c] + adp[c] + h[c]	PICST_83065	PICST_83065	GLK2	Pentose Phosphate Pathway	1	-1000	1000	0	4	2.7.1.12
GPDDA1	Glycerophosphodiester phosphodiesterase (Glycerophosphocholine)	g3pc[c] + h2o[c] -> chol[c] + glyc3p[c] + h[c]	PICST_35844	PICST_35844	GLP1	Phospholipid Metabolism	0	0	1000	0	4	3.1.4.46
GRTT	Geranyltranstransferase	grdp[c] + ipdp[c] -> frdp[c] + ppi[c]	(PICST_46658 or PICST_89338)	PICST_46658 PICST_89338	(BTS1 or ERG20)	Terpenoid Backbone Synthesis	0	0	1000	0	4	2.5.1.10
GSNK	guanosine kinase	atp[c] + gsn[c] -> adp[c] + gmp[c] + h[c]				Nucleotide Salvage Pathway	0	0	1000	0
GSNt	guanosine transport in via proton symport	gsn[e] + h[e] -> gsn[c] + h[c]				Transport Reaction	0	0	1000	0
GTHO	glutathione oxidoreductase	gthox[c] + h[c] + nadph[c] -> 2 gthrd[c] + nadp[c]	(PICST_40145 or PICST_42900)	PICST_40145 PICST_42900	(GLR2 or GLR1)	Glutathione Metabolism	0	0	1000	0	2	1.8.1.7
GTHOXt	oxidized glutathione irreversible uniport	gthox[e] -> gthox[c]				Transport Reaction	0	0	1000	0
GTHP	glutathione peridoxase	2 gthrd[c] + h2o2[c] <=> gthox[c] + 2 h2o[c]	(PICST_52875 or PICST_78456)	(PICST_52875 or PICST_78456)	(HYR1 or GPX2)	Glutathione Metabolism	1	-1000	1000	0	2	1.11.1.9
GTHRDt	glutathione transport	gthrd[e] -> gthrd[c]				Transport Reaction	0	0	1000	0
GTHS	glutathione synthetase	atp[c] + glucys[c] + gly[c] -> adp[c] + gthrd[c] + h[c] + pi[c]	PICST_43206	PICST_43206	GSH2	Glutathione Metabolism	0	0	1000	0	2	6.3.2.3
GTMLT	g-glutamyltransferase	ala-L[c] + gthrd[c] -> cgly[c] + gluala[c]	(PICST_58626 or PICST_78698)	PICST_58626 PICST_78698	(EMC37 or EMC38)	Glutathione Metabolism	0	0	1000	0	2	2.3.2.2
GTPCI	GTP cyclohydrolase I	gtp[c] + h2o[c] -> ahdt[c] + for[c] + h[c]	PICST_34960	PICST_34960	GHC1	Folate Metabolism	0	0	1000	0	3	3.5.4.16
GTPCII	GTP cyclohydrolase II	gtp[c] + 3 h2o[c] -> 25dhpp[c] + for[c] + 2 h[c] + ppi[c]	PICST_30471	PICST_30471	RIB1	Riboflavin Metabolism	0	0	1000	0	4	3.5.4.25
GUAD	Guanine deaminase	gua[c] + h[c] + h2o[c] -> nh4[c] + xan[c]	PICST_36448	PICST_36448	GAH1	Purine Metabolism	0	0	1000	0	4	3.5.4.3
GUAt2r	guanine reversible transport via proton symport	gua[e] + h[e] <=> gua[c] + h[c]	PICST_60316	PICST_60316	YHM1	Transport Reaction	0	0	1000	0
H2Ot	H2O transport via diffusion	h2o[e] <=> h2o[c]				Transport Reaction	1	-1000	1000	0
H2Otm	H2O Transport Mitochondrial	h2o[c] <=> h2o[m]				Transport Mitochondrial	1	-1000	1000	0
HACD8	3-hydroxyacyl-CoA dehydrogenase (2-Methylacetoacetyl-CoA)	3hmbcoa[c] + nad[c] <=> 2maacoa[c] + h[c] + nadh[c]	PICST_31190	PICST_31190	HYP	Valine, leucine and isoleucine Metabolism	1	-1000	1000	0	1	1.1.1.178
HACNHm	Homoacontinate hydratase, mitochondrial	b124tc[m] + h2o[m] <=> hicit[m]	PICST_88705	PICST_88705	LYS4	Lysine Biosynthesis	1	-1000	1000	0	4	4.2.1.36
HBUTHYD	Hydroxy ButyrylcoA hydrolase	hibcoa[c] + h2o[c] <=> hibut[c] + coa[c] + h[c]	(PICST_30193 or PICST_32846)	PICST_30193 PICST_32846	(ECH1 or EHO3)	Valine, leucine and isoleucine Metabolism	1	-1000	1000	0	1	4.2.1.17
HBZOPT6m	Hydroxybenzoate octaprenyltransferase, mitochondrial	4hbz[m] + hexdp[m] -> 3ophb_5[m] + ppi[m]	PICST_87025	PICST_87025	COQ2	Quinone Synthesis	0	0	1000	0	2	2.5.1.-
HCITSm	Homocitrate synthase	accoa[m] + akg[m] + h2o[m] -> coa[m] + h[m] + hicit[m]	(PICST_28701 or PICST_89386)	PICST_28701 PICST_89386	(LYS21 or LYS22)	Pyruvate Metabolism	0	0	1000	0	4	2.3.3.14
HCO3E	HCO3 equilibration reaction	co2[c] + h2o[c] <=> h[c] + hco3[c]				Transport Reaction	1	-1000	1000	0
HCO3Em	HCO3 equilibration reaction	co2[m] + h2o[m] <=> h[m] + hco3[m]				Transport Reaction	1	-1000	1000	0
HCYSMT	Homocysteine S-methyltransferase	amet[c] + hcys-L[c] -> ahcys[c] + h[c] + met-L[c]	PICST_30270	PICST_30270	SAM4	Cysteine and Methionine Metabolism	0	0	1000	0	4	2.1.1.10
HDCAt	Hexadecanoate (n-C16:0), Transport	hdca[e] <=> hdca[c]				Transport Reaction	1	-1000	1000	0
HDCEAt	Hexadecenoate (n-C16:1), Transport	hdcea[e] <=> hdcea[c]				Transport Reaction	1	-1000	1000	0
HEMEOMOm	Heme O monooxygenase, mitochondrial	hemeO[m] + nadh[m] + o2[m] -> h2o[m] + hemeA[m] + nad[m]	PICST_84097	PICST_84097	COX15	Porphyrin and chlorophyll metabolism	0	0	1000	0	4
HEMEOSm	Heme O synthase, mitochondrial	frdp[m] + h2o[m] + pheme[m] -> hemeO[m] + ppi[m]	PICST_47531	PICST_47531	COX10	Porphyrin and chlorophyll metabolism	0	0	1000	0	4	2.5.1.-
HEPDCEAt	Heptadecenoate, Transport	hepdcea[e] <=> hepdcea[c]				Transport Reaction	1	-1000	1000	0
HETZK	Hydroxyethylthiazole kinase	4mhetz[c] + atp[c] -> 4mpetz[c] + adp[c] + h[c]	PICST_77822	PICST_77822	HYP	Thiamine Metabolism	0	0	1000	0	2	2.7.1.50
HEX1	hexokinase (D-glucose:ATP)	atp[c] + glc-D[c] -> adp[c] + g6p[c] + h[c]	( PICST_32526 or PICST_73701 or PICST_85453 )	PICST_32526 PICST_73701 PICST_85453	(NAG5 or GLK1 or HXK1)	Glycolysis/Gluconeogenesis	0	0	1000	0	4	2.7.1.1
HEX4	hexokinase (D-mannose:ATP)	atp[c] + man[c] -> adp[c] + h[c] + man6p[c]	( PICST_32526 or PICST_73701 or PICST_85453 )	PICST_32526 PICST_73701 PICST_85453	(NAG5 or GLK1 or HXK1)	Glycolysis/Gluconeogenesis	0	0	1000	0	4	2.7.1.1
HEX7	hexokinase (D-fructose:ATP)	atp[c] + fru[c] -> adp[c] + f6p[c] + h[c]	( PICST_32526 or PICST_73701 or PICST_85453 )	PICST_32526 PICST_73701 PICST_85453	(NAG5 or GLK1 or HXK1)	Glycolysis/Gluconeogenesis	0	0	1000	0	4	2.7.1.1
HEX8	hexokinase (beta D-fructose:ATP)	atp[c] + fru[c] -> adp[c] + bf6p[c] + h[c]	( PICST_32526 or PICST_73701 or PICST_85453 )	PICST_32526 PICST_73701 PICST_85453	(NAG5 or GLK1 or HXK1)	Glycolysis/Gluconeogenesis	0	0	1000	0
Hexacoa_ex	Hexacoa exchange	hexacoa[e] <=>				Exchange Reaction	0	0	1000	0
HEXAt	Hexanoate, Transport	hexa[e] <=> hexa[c]				Transport Reaction	1	-1000	1000	0
HEXCOAt	Hexacoa Transport	hexacoa[c] <=> hexacoa[e]				Transport Reaction	1	-1000	1000	0
HEXct	hexacosanoate, Transport	hexc[e] <=> hexc[c]				Transport Reaction	1	-1000	1000	0
HGNTOR	Homogentisate:oxygen 1,2-oxidoreductase (decyclizing)	hgentis[c] + o2[c] -> 4mlacac[c] + h[c]				Tyrosine Metabolism	0	0	1000	0	4	1.13.11.5
HIBUTDH	Hydroxy isobutyrate dehydrogenase	hibut[m] + nad[m] <=> 2mop[m] + nadh[m] + h[m]	PICST_35865	PICST_35865	HIB1	Valine, leucine and isoleucine Metabolism	1	-1000	1000	0	1	1.1.1.31
HIBUTtm	Hydroxyisobutyrate Transport Mitochondrial	hibut[m] <=> hibut[c]				Transport Mitochondrial	1	-1000	1000	0
HICITDm	Homoisocitrate dehydrogenase, mitochondrial	hicit[m] + nad[m] <=> h[m] + nadh[m] + oxag[m]	PICST_50442	PICST_50442	LYS12	Lysine Biosynthesis	1	-1000	1000	0	4	1.1.1.87
HISt2r	L-histidine reversible transport via proton symport	h[e] + his-L[e] <=> h[c] + his-L[c]	(PICST_29107 or PICST_32180 or PICST_68755 or PICST_11039 or PICST_78721 or PICST_37009 or PICST_41966 or PICST_67826 or PICST_52358 or PICST_28502)	PICST_29107 PICST_32180 PICST_68755 PICST_11039 PICST_78721 PICST_37009 PICST_41966 PICST_67826 PICST_52358 PICST_28502	(HIP1 or GAP1.1 or GAP1.2 or GAP1.8 or GAP1.6 or GAP1.4 or GAP1.7 or GAP1.5 or AGP3 or AGP2)	Transport Reaction	1	-1000	1000	0
HISTD	Histidinol dehydrogenase	h2o[c] + histd[c] + 2 nad[c] -> 3 h[c] + his-L[c] + 2 nadh[c]	PICST_89228	PICST_89228	HIS2	Histidine Metabolism	0	0	1000	0	4	1.1.1.23
HISTP	Histidinol-phosphatase	h2o[c] + hisp[c] -> histd[c] + pi[c]	PICST_33066	PICST_33066	HIS9	Histidine Metabolism	0	0	1000	0	4	3.1.3.15
HKYNH	3-Hydroxy-L-kynurenine hydrolase	h2o[c] + hLkynr[c] -> 3hanthrn[c] + ala-L[c]	PICST_55542	PICST_55542	BNA5	Tryptophan Metabolism	0	0	1000	0	4	3.7.1.3
HMBS	hydroxymethylbilane synthase	h2o[c] + 4 ppbng[c] -> hmbil[c] + 4 nh4[c]	PICST_47071	PICST_47071	HYP	Porphyrin and chlorophyll metabolism	0	0	1000	0	4	2.5.1.61
HMGCOAR	Hydroxymethylglutaryl CoA reductase	coa[c] + mev-R[c] + 2 nadp[c] <=> 2 h[c] + hmgcoa[c] + 2 nadph[c]	PICST_72872	PICST_72872	HMG1	Terpenoid Backbone Synthesis	1	-1000	1000	0	4	1.1.1.34
HMGCOAS	Hydroxymethylglutaryl CoA synthase	coa[c] + h[c] + hmgcoa[c] <=> aacoa[c] + accoa[c] + h2o[c]	PICST_83020	PICST_83020	HYP-ERG	Butanoate Metabolism	1	-1000	1000	0	4	2.3.3.10
HMPK1	Hydroxymethylpyrimidine kinase (ATP)	4ahmmp[c] + atp[c] -> 4ampm[c] + adp[c] + h[c]	PICST_70077	PICST_70077	THI20	Thiamine Metabolism	0	0	1000	0	2	2.7.1.49
HOMt	homoserine transport	hom-L[c] <=> hom-L[e]				Transport Reaction	1	-1000	1000	0
HPPK	2-amino-4-hydroxy-6-hydroxymethyldihydropteridine diphosphokinase, mitochondrial	2ahhmp[c] + atp[c] -> 2ahhmd[c] + amp[c] + h[c]	PICST_66087	PICST_66087	HYP	Folate Metabolism	0	0	1000	0	3	2.7.6.3
HSD1	Homoserine dehydrogenase (NAD)	aspsa[c] + h[c] + nadh[c] -> hom-L[c] + nad[c]	PICST_57619	PICST_57619	HOM6	Glycine, serine and threonine metabolism	0	0	1000	0	4	1.1.1.3
HSD2	Homoserine dehydrogenase (NADP)	aspsa[c] + h[c] + nadph[c] -> hom-L[c] + nadp[c]	PICST_57619	PICST_57619	HOM6	Glycine, serine and threonine metabolism	0	0	1000	0	4	1.1.1.3
HSERTA	Homoserine O-trans-acetylase	accoa[c] + hom-L[c] <=> achms[c] + coa[c]	(PICST_30795 or PICST_76901)	PICST_30795 PICST_76901	(MET23 or MET2)	Sulphur Metabolism	1	-1000	1000	0	4	2.3.1.31
HSK	Homoserine kinase	atp[c] + hom-L[c] -> adp[c] + h[c] + phom[c]	PICST_85224	PICST_85224	THR1	Glycine, serine and threonine metabolism	0	0	1000	0	4	2.7.1.39
HSTPT	Histidinol-phosphate transaminase	glu-L[c] + imacp[c] -> akg[c] + hisp[c]	PICST_44612	PICST_44612	HIS5	Phenylalanine, Tyrosine and Trytophan Biosynthesis	0	0	1000	0	4	2.6.1.9
I145PH	Inositol-1,4,5-trisphosphate 5-phosphatase	mi145tp-D[c] + h2o[c] -> mi14bp-D[c] + pi[c]	(PICST_58872 or PICST_82710)	PICST_58872 PICST_82710	(INP51 or INP52)	Inositol Phosphate Metabolism	0	0	1000	0	4	3.1.3.56
IAMOHt	isoamyl alcohol transport (extracellular)	iamoh[c] <=> iamoh[e]				Transport Reaction	1	-1000	1000	0
IBCOAtm	Isobutyryl coA transport Mitochondrial	ibcoa[m] <=> ibcoa[c]				Transport Mitochondrial	1	-1000	1000	0
IBUTOHt	isobutyl alcohol transport (extracellular)	ibutoh[c] <=> ibutoh[e]				Transport Reaction	1	-1000	1000	0
ICDH1	isocitrate dehydrogenase (NADP+)	icit[c] + nadp[c] -> akg[c] + co2[c] + nadph[c]	PICST_43870	PICST_43870	(IDP2 or IDP1)	Citrate cycle (TCA cycle)	0	0	1000	0	1	1.1.1.42
ICDH1m	isocitrate dehydrogenase (NADP+) Mitochondrial	icit[m] + nadp[m] -> akg[m] + co2[m] + nadph[m]	(PICST_43870 or PICST_72104)	PICST_43870 PICST_72104	(IDP2 or IDP1)	Citrate cycle (TCA cycle)	0	0	1000	0	4	1.1.1.42
ICDHm	Isocitrate dehydrogenase (NAD+), mitochondrial	icit[m] + nad[m] -> akg[m] + co2[m] + nadh[m]	(PICST_42313 or PICST_91057)	PICST_42313 PICST_91057	(IDH2 or IDH1)	Citrate cycle (TCA cycle)	0	0	1000	0	4	1.1.1.41
ICL	Isocitrate lyase	icit[c] -> glx[c] + succ[c]	PICST_62080	PICST_62080	ICL1	Glyoxalate and Dicarboxylate Metabolism	0	0	1000	0	4	4.1.3.1
IG3PS	Imidazole-glycerol-3-phosphate synthase	gln-L[c] + prlp[c] -> aicar[c] + eig3p[c] + glu-L[c] + h[c]	PICST_65481	PICST_65481	HIS7	Histidine Metabolism	0	0	1000	0	4
IGPDH	Imidazoleglycerol-phosphate dehydratase	eig3p[c] -> h2o[c] + imacp[c]				Histidine Metabolism	0	0	1000	0	4	4.2.1.19
IGPS	Indole-3-glycerol-phosphate synthase	2cpr5p[c] + h[c] -> 3ig3p[c] + co2[c] + h2o[c]	PICST_91065	PICST_91065	TRP6	Phenylalanine, Tyrosine and Trytophan Biosynthesis	0	0	1000	0	4	4.1.1.48
ILEt2r	L-isoleucine reversible transport via proton symport	h[e] + ile-L[e] <=> h[c] + ile-L[c]	(PICST_32180 or PICST_68755 or PICST_11039 or PICST_78721 or PICST_37009 or PICST_41966 or PICST_67826 or PICST_52358 or PICST_28502)	PICST_32180 PICST_68755 PICST_11039 PICST_78721 PICST_37009 PICST_41966 PICST_67826 PICST_52358 PICST_28502	(GAP1.1 or GAP1.2 or GAP1.8 or GAP1.6 or GAP1.4 or GAP1.7 or GAP1.5 or AGP3 or AGP2)	Transport Reaction	1	-1000	1000	0
ILETA	Isoleucine transaminase	akg[c] + ile-L[c] <=> 3mop[c] + glu-L[c]	PICST_84005	PICST_84005	BAT2	Valine, leucine and isoleucine Metabolism	1	-1000	1000	0	4	2.6.1.42
ILETAm	Isoleucine transaminase,mitochondrial	akg[m] + ile-L[m] <=> 3mop[m] + glu-L[m]	PICST_34985	PICST_34985	HYP	Valine, leucine and isoleucine Metabolism	1	-1000	1000	0	2	2.6.1.42
ILEtm	Isoleucine transport from mitochondria to cytosol	ile-L[m] -> ile-L[c]				Transport Mitochondrial	0	0	1000	0
IMPC	IMP cyclohydrolase	h2o[c] + imp[c] <=> fprica[c]	PICST_68505	PICST_68505	PUR92	Purine Metabolism	1	-1000	1000	0	4	3.5.4.10
IMPD	IMP dehydrogenase	h2o[c] + imp[c] + nad[c] -> h[c] + nadh[c] + xmp[c]	PICST_65804	PICST_65804	HYP	Purine Metabolism	0	0	1000	0	4	1.1.1.205
IND3ETHt	Tryptophol transport	ind3eth[c] <=> ind3eth[e]				Transport Reaction	1	-1000	1000	0
INDPYRDC	Indole 3-pyruvate decarboxylase	h[c] + indpyr[c] -> co2[c] + id3acald[c]	PICST_62095	PICST_62095	ARO10	Phenylalanine Metabolism	0	0	1000	0		4.1.1.-
INS2D	Inositol 2-dehydrogenase	inost[c] + nad[c] -> 2ins[c] + h[c] + nadh[c]	(PICST_64256 or PICST_78306)	PICST_64256 PICST_78306		Inositol Phosphate Metabolism	0	0	1000	0	4	1.1.1.18
INSK	insosine kinase	atp[c] + ins[c] -> adp[c] + h[c] + imp[c]				Nucleotide Salvage Pathway	0	0	1000	0
INSt2	inosine transport in via proton symport	h[e] + ins[e] -> h[c] + ins[c]				Transport Reaction	0	0	1000	0
INSTt	inositol transport in via proton symport	h[e] + inost[e] -> h[c] + inost[c]	PICST_80454	PICST_80454	ITR2	Transport Reaction	0	0	1000	0
IPC124PLC	inositol phosphorylceramide, ceramide-1 (24C) phospholipase C	h2o[c] + 0.01 ipc124[c] -> cer1_24[c] + h[c] + mi1p-D[c]	PICST_33012	PICST_33012	HYP	Sphingolipid Metabolism	0	0	1000	0	2	3.1.4.-
IPC126PLC	inositol phosphorylceramide, ceramide-1 (26C) phospholipase C	h2o[c] + 0.01 ipc126[c] -> cer1_26[c] + h[c] + mi1p-D[c]	PICST_33012	PICST_33012	HYP	Sphingolipid Metabolism	0	0	1000	0	2	3.1.4.-
IPC224PLC	inositol phosphorylceramide, ceramide-2 (24C) phospholipase C	h2o[c] + 0.01 ipc224[c] -> cer2_24[c] + h[c] + mi1p-D[c]	PICST_33012	PICST_33012	HYP	Sphingolipid Metabolism	0	0	1000	0	2	3.1.4.-
IPC226PLC	inositol phosphorylceramide, ceramide-2 (26C) phospholipase C	h2o[c] + 0.01 ipc226[c] -> cer2_26[c] + h[c] + mi1p-D[c]	PICST_33012	PICST_33012	HYP	Sphingolipid Metabolism	0	0	1000	0	2	3.1.4.-
IPCS124	Inositol phosphorylceramide synthase (ceramide-1, 24C),	cer1_24[c] + 0.01 ptd1ino[c] -> 0.01 12dgr[c] + 0.01 ipc124[c]	PICST_91106	PICST_91106	HYP	Sphingolipid Metabolism	0	0	1000	0	2
IPCS126	Inositol phosphorylceramide synthase (ceramide-1, 26C),	cer1_26[c] + 0.01 ptd1ino[c] -> 0.01 12dgr[c] + 0.01 ipc126[c]	PICST_91106	PICST_91106	HYP	Sphingolipid Metabolism	0	0	1000	0	2
IPCS224	Inositol phosphorylceramide synthase (ceramide-2, 24C),	cer2_24[c] + 0.01 ptd1ino[c] -> 0.01 12dgr[c] + 0.01 ipc224[c]	PICST_91106	PICST_91106	HYP	Sphingolipid Metabolism	0	0	1000	0	2
IPCS226	Inositol phosphoryceramide synthase (ceramide-2, 26C),	cer2_26[c] + 0.01 ptd1ino[c] -> 0.01 12dgr[c] + 0.01 ipc226[c]	PICST_91106	PICST_91106	HYP	Sphingolipid Metabolism	0	0	1000	0	2
IPDDI	Isopentenyl-diphosphate D-isomerase	ipdp[c] <=> dmpp[c]	PICST_68990	PICST_68990	IDI1	Terpenoid Backbone Synthesis	1	-1000	1000	0	4	5.3.3.2
IPDPtm	Isopentenyl diphosphate Transport Mitochondrial	ipdp[c] <=> ipdp[m]				Transport Mitochondrial	1	-1000	1000	0
IPMD	3-isopropylmalate dehydrogenase	3c2hmp[c] + nad[c] -> 3c4mop[c] + h[c] + nadh[c]	PICST_68561	PICST_68561	LEU2	Valine, leucine and isoleucine Biosynthesis	0	0	1000	0	4	1.1.1.85
IPPMIa	3-isopropylmalate dehydratase	3c2hmp[c] <=> 2ippm[c] + h2o[c]	PICST_68659	PICST_68659	LEU1	Valine, leucine and isoleucine Biosynthesis	1	-1000	1000	0	4	4.2.1.33
IPPMIb	2-isopropylmalate hydratase	2ippm[c] + h2o[c] <=> 3c3hmp[c]	PICST_68659	PICST_68659	LEU1	Valine, leucine and isoleucine Biosynthesis	1	-1000	1000	0	4	4.2.1.33
IPPS	2-isopropylmalate synthase	3mob[m] + accoa[m] + h2o[m] -> 3c3hmp[m] + coa[m] + h[m]	PICST_68770	PICST_68770	LEU4	Pyruvate Metabolism	0	0	1000	0	4	2.3.3.13
IVCOAtm	Isovaleryl coA transport Mitochondrial	ivcoa[m] <=> ivcoa[c]				Transport Mitochondrial	1	-1000	1000	0
KARA1m	Acetohydroxy acid isomeroreductase, mitochondrial	alac-S[m] + h[m] + nadph[m] -> 23dhmb[m] + nadp[m]	PICST_78299	PICST_78299	ILV5	Pantotheonate and CoA metabolism	0	0	1000	0	4	1.1.1.86
KARA2m	Ketol-acid reductoisomerase (2-Aceto-2-hydroxybutanoate), mitochondrial	2ahbut[m] + h[m] + nadph[m] -> 23dhmp[m] + nadp[m]	PICST_78299	PICST_78299	ILV5	Valine, leucine and isoleucine Biosynthesis	0	0	1000	0	4	1.1.1.86
KDRA	L-KDR aldolase	23drhamn[c] -> pyr[c] + lald-S[c]				Fructose and Mannose Metabolism	0	0	1000	0
KICAPDH	Keto-Isocaproate dehydrogenase	4mop[m] + nad[m] + coa[m] <=> nadh[m] + h[m] + ivcoa[m]	(PICST_79721 and PICST_68927 and PICST_69303)	PICST_79721 PICST_68927 PICST_69303	(KGD1 and KGD2 and LPD1)	Valine, leucine and isoleucine Metabolism	1	-1000	1000	0	1
Kt2r	Potassium transport via proton symport	h[e] + k[e] -> h[c] + k[c]				Transport Reaction	0	0	1000	0
KYN	kynureninase	Lkynr[c] + h2o[c] -> ala-L[c] + anth[c] + h[c]	PICST_55542	PICST_55542	BNA5	Tryptophan Metabolism	0	0	1000	0	4	3.7.1.3
KYN3OX	kynurenine 3-monooxygenase	Lkynr[c] + h[c] + nadph[c] + o2[c] -> h2o[c] + hLkynr[c] + nadp[c]	PICST_40545	PICST_40545	BNA4	Tryptophan Metabolism	0	0	1000	0	4	1.14.13.9
LACTOSEt2	Lactose transport in via proton symport	lact[e] + h[e] -> lact[c] + h[c]	(PICST_38981 or PICST_29297 or PICST_57768 or PICST_30035)	PICST_38981 PICST_29297 PICST_57768 PICST_30035	(HXT2.2 or LAC2 or LAC3 or LAC1)	Transport Reaction	0	0	1000	0
LACZ	Lactase (Beta- Galactosidase)	h2o[c] + lact[c] -> gal[c] + glc-D[c]	PICST_30036	PICST_30036	LAC4	Galactose Metabolism	0	0	1000	0	4	3.2.1.23
LALDH	Lactaldehyde Dehydrogenase	lald-S[c] + nad[c] <=> lac-L[c] + h[c] + nadh[c]				Fructose and Mannose Metabolism	1	-1000	1000	0
LANOSTt	lanosterol reversible transport	lanost[e] <=> lanost[c]				Transport Reaction	1	-1000	1000	0
LARABITOLDHD	L-arabinitol dehydrogenase	xylu-L[c] + nadh[c] + h[c] <=> abt-L[c] + nad[c]				Pentose and glucuronate interconversions	1	-1000	1000	0
LCYSt	L-cysteate transport	lcyst[e] + atp[c] + h2o[c] -> adp[c] + h[c] + pi[c] + lcyst[c]				Transport Reaction	0	0	1000	0
LEUt2r	L-leucine reversible transport via proton symport	h[e] + leu-L[e] <=> h[c] + leu-L[c]	(PICST_32180 or PICST_68755 or PICST_11039 or PICST_78721 or PICST_37009 or PICST_41966 or PICST_67826 or PICST_52358 or PICST_28502)	PICST_32180 PICST_68755 PICST_11039 PICST_78721 PICST_37009 PICST_41966 PICST_67826 PICST_52358 PICST_28502	(GAP1.1 or GAP1.2 or GAP1.8 or GAP1.6 or GAP1.4 or GAP1.7 or GAP1.5 or AGP3 or AGP2)	Transport Reaction	1	-1000	1000	0
LEUTA	Leucine transaminase	akg[c] + leu-L[c] <=> 4mop[c] + glu-L[c]	PICST_84005	PICST_84005	BAT2	Valine, leucine and isoleucine Metabolism	1	-1000	1000	0	4	2.6.1.42
LEUTAm	Leucine transaminase,mitochondrial	akg[m] + leu-L[m] <=> 4mop[m] + glu-L[m]	PICST_34985	PICST_34985	HYP	Valine, leucine and isoleucine Metabolism	1	-1000	1000	0	2	2.6.1.42
LGTHL	Lactoylglutathione lyase	gthrd[c] + mthgxl[c] -> lgt-S[c]	PICST_64811	PICST_64811	GLO1	Pyruvate Metabolism	0	0	1000	0	4	4.4.1.5
L-LACDm	L-Lactate dehydrogenase, mitochondrial	2 ficytc[m] + lac-L[m] -> 2 focytc[m] + pyr[m]	PICST_53263	PICST_53263	CYB3	Pyruvate Metabolism	0	0	1000	0	4	1.1.2.3
L-LACt2r	L-lactate reversible transport via proton symport	h[e] + lac-L[e] <=> h[c] + lac-L[c]				Transport Reaction	1	-1000	1000	0
L-LACtm	L-lactate Transport Mitochondrial	h[c] + lac-L[c] <=> h[m] + lac-L[m]				Transport Mitochondrial	1	-1000	1000	0
LNS14DM	Cytochrome P450 lanosterol 14-alpha-demethylase	2 h[c] + lanost[c] + 3 nadph[c] + 3 o2[c] -> 44mctr[c] + for[c] + 4 h2o[c] + 3 nadp[c]	PICST_63421	PICST_63421	CP51	Sterol Biosynthesis	0	0	1000	0	4	1.14.13.70
LNSTLS	Lanosterol synthase	Ssq23epx[c] -> lanost[c]	PICST_63421	PICST_63421	ERG7	Sterol Biosynthesis	0	0	1000	0	4	5.4.99.7
LPCAT	Lyso-phosphatidylcholine acyltransferase acyltransferase	0.028 hexacoa[c] + 0.023 octacoa[c] + 0.019 dcacoa[c] + 0.115 ddcacoa[c] + 0.058 tdcoa[c] + 0.180 pmtcoa[c] + 0.078 hdceacoa[c] + 0.035 stcoa[c] + 0.315 ocdceacoa[c] + 0.094 ocdcyacoa[c] + 0.012 ocdctacoa[c] + 0.011 eicosapencoa[c] + 0.010 docosacoa[c] + 0.01 1agpc[c] -> 0.01 pc[c] + coa[c]	PICST_89421	PICST_89421	HYP	Phospholipid Biosynthesis	0	0	1000	0
LRHAMt	L-Rhamnose Transport	rham-L[c] <=> rham-L[e]				Transport Reaction	1	-1000	1000	0
LXYLULOSER	L-Xylulose reductase	xylu-L[c] + nadh[c] + h[c] <=> xylt[c] + nad[c]				Alternate Carbon metabolism	1	-1000	1000	0
LYSt2r	L-lysine reversible transport via proton symport	h[e] + lys-L[e] <=> h[c] + lys-L[c]	(PICST_81292 or PICST_51006 or PICST_32180 or PICST_68755 or PICST_11039 or PICST_78721 or PICST_37009 or PICST_41966 or PICST_67826 or PICST_52358 or PICST_28502)	PICST_81292 PICST_51006 PICST_32180 PICST_68755 PICST_11039 PICST_78721 PICST_37009 PICST_41966 PICST_67826 PICST_52358 PICST_28502	(ALP1 or LYP1 or GAP1.1 or GAP1.2 or GAP1.8 or GAP1.6 or GAP1.4 or GAP1.7 or GAP1.5 or AGP3 or AGP2)	Transport Reaction	1	-1000	1000	0
MACACI	Maleylacetoacetate isomerase	4mlacac[c] -> 4fumacac[c]				Tyrosine Metabolism	0	0	1000	0	4	5.2.1.2
MACRYLCOAH	Methyl acrylylcoA hydratase	macrylcoa[c] + h2o[c] <=> hibcoa[c]	(PICST_30193 or PICST_32846)	PICST_30193 PICST_32846	(ECH1 or EHO3)	Valine, leucine and isoleucine Metabolism	1	-1000	1000	0	1	4.2.1.17
MALS	Malate synthase	accoa[c] + glx[c] + h2o[c] -> coa[c] + h[c] + mal-L[c]	(PICST_53620 or PICST_90814)	PICST_53620 PICST_90814	(MLS1.1 or MLS1.2)	Pyruvate Metabolism	0	0	1000	0	4	2.3.3.9
MALT	Alpha-glucosidase	h2o[c] + malt[c] -> 2 glc-D[c]	(PICST_29292 or PICST_42120 or PICST_56703 or PICST_85073)	PICST_29292 PICST_42120 PICST_56703 PICST_85073	(MAL9 or MAL6 or CGA1 or ROT2)	Galactose Metabolism	0	0	1000	0	4	3.2.1.20
MALt	L-malate reversible transport via proton symport	h[e] + mal-L[e] <=> h[c] + mal-L[c]				Transport Reaction	1	-1000	1000	0
MALTASE	Alpha Glucosidase Maltase	maltr[c] + h2o[c] -> malt[c] + glc-D[c]	PICST_62666	PICST_62666	AGL1	Alternate Carbon metabolism	0	0	1000	0
MALtm	malate Transport Mitochondrial	mal-L[c] + pi[m] <=> pi[c] + mal-L[m]	PICST_78946	PICST_78946	DIC1	Transport Mitochondrial	1	-1000	1000	0
MALTRt	Maltotriose transport	h[e] + maltr[e] -> h[c] + maltr[c]				Transport Reaction	1	-1000	1000	0
MALTt2	maltose transport in via proton symport	h[e] + malt[e] -> h[c] + malt[c]	(PICST_48369 or PICST_47584 or PICST_29639 or PICST_31838 or PICST_32531)	PICST_48369 PICST_47584 PICST_29639 PICST_31838 PICST_32531	(MAL4 or MAL3 or MAL1 or MAL2 or MAL5)	Transport Reaction	0	0	1000	0
MAN1PGT	Mannose-1-phosphate guanylyltransferase	gtp[c] + h[c] + man1p[c] -> gdpmann[c] + ppi[c]	PICST_74665	PICST_74665	MPG1	Fructose and Mannose Metabolism	0	0	1000	0	4	2.7.7.13
MAN1Pt	MAN1P transport in/out via proton symport	h[e] + man1p[e] <=> h[c] + man1p[c]				Transport Reaction	0	0	1000	0
MAN6PI	Mannose-6-phosphate isomerase	man6p[c] <=> f6p[c]	PICST_72090	PICST_72090	PMI1	Fructose and Mannose Metabolism	1	-1000	1000	0	4	5.3.1.8
MAN6Pt	MAN6P transport in/out via proton symport	h[e] + man6p[e] <=> h[c] + man6p[c]				Transport Reaction	0	0	1000	0
MANNDH	Mannitol dehydrogenase	mnl[c] + nad[c] -> fru[c] + nadh[c] + h[c]				Fructose and Mannose Metabolism	0	0	1000	0
MANNt	D-Mannitol Transport	mnl[c] <=> mnl[e]				Transport Reaction	1	-1000	1000	0
MANt2	D-mannose transport in via proton symport	h[e] + man[e] -> h[c] + man[c]				Transport Reaction	0	0	1000	0
MBUT2COAH	Methyl But2enoyl coA hydratase	2mb2coa[c] + h2o[c] <=> 3hmbcoa[c]	(PICST_30193 or PICST_32846)	PICST_30193 PICST_32846	(ECH1 or EHO3)	Valine, leucine and isoleucine Metabolism	1	-1000	1000	0	1	4.2.1.17
MBUTCOAH	Branced Chain acyl coA dehydrogenase	2mbcoa[c] + fad[c] + h[c] <=> 2mb2coa[c] + fadh2[c]	PICST_33103	PICST_33103	ACD99	Valine, leucine and isoleucine Metabolism	1	-1000	1000	0	1	1.3.99.12
MCITL2m	methylisocitrate lyase	micit[m] -> pyr[m] + succ[m]	PICST_62080	PICST_62080	ICL1	Anaplerotic reactions	0	0	1000	0
MCITSm	2-methylcitrate synthase	h2o[m] + oaa[m] + ppcoa[m] -> 2mcit[m] + coa[m] + h[m]	PICST_85554	PICST_85554	CIT1	Anaplerotic reactions	0	0	1000	0	1	2.3.3.1
MCOATAm	Malonyl-CoA-ACP transacylase	ACP[m] + malcoa[m] <=> coa[m] + malACP[m]	PICST_65214	PICST_65214	MCT1	Fatty acid Biosynthesis	1	-1000	1000	0	4	2.3.1.39
MDH	Malate dehydrogenase	mal-L[c] + nad[c] <=> h[c] + nadh[c] + oaa[c]	PICST_89732	PICST_89732	MAE1	Pyruvate Metabolism	1	-1000	1000	0	4	1.1.1.38
MDHm	Malate dehydrogenase, mitochondrial	mal-L[m] + nad[m] <=> h[m] + nadh[m] + oaa[m]	(PICST_40132 or PICST_66451 or PICST_78343)	PICST_40132 PICST_66451 PICST_78343	(MDHM or MDH1 or MDH2)	Citrate cycle (TCA cycle)	1	-1000	1000	0	4	1.1.1.37
MDRPD	5-Methylthio-5-deoxy-D-ribulose 1-phosphate dehydratase	5mdru1p[c] -> dkmpp[c] + h2o[c]	PICST_44113	PICST_44113	HYP	Cysteine and Methionine Metabolism	0	0	1000	0	2	3.1.3.77
ME1m	malic enzyme (NAD), mitochondrial	mal-L[m] + nad[m] -> co2[m] + nadh[m] + pyr[m]	(PICST_40132 or PICST_66451 or PICST_78343)	PICST_40132 PICST_66451 PICST_78343	(MDHM or MDH1 or MDH2)	Citrate cycle (TCA cycle)	0	0	1000	0
Met-Alat	Met-Ala Transport	metala[e] + atp[c] + h2o[c] -> adp[c] + h[c] + pi[c] + metala[c]	(PICST_36233 or PICST_66905 or PICST_70645)	PICST_36233 PICST_66905 PICST_70645	(PTR2 or HYP or HYP)	Transport Reaction	0	0	1000	0
METAT	Methionine adenosyltransferase	atp[c] + h2o[c] + met-L[c] -> amet[c] + pi[c] + ppi[c]	PICST_65158	PICST_65158	SAM2	Cysteine and Methionine Metabolism	0	0	1000	0	4	2.5.1.6
METS	Methionine synthase	5mthf[c] + hcys-L[c] -> met-L[c] + thf[c]	PICST_78051	PICST_78051	MET6	Cysteine and Methionine Metabolism	0	0	1000	0	4	2.1.1.13
METt	L-methionine reversible transport via proton symport	h[e] + met-L[e] <=> h[c] + met-L[c]	(PICST_69488 or PICST_28954 or PICST_45036 or PICST_32180 or PICST_68755 or PICST_11039 or PICST_78721 or PICST_37009 or PICST_41966 or PICST_67826 or PICST_52358 or PICST_28502)	PICST_69488 PICST_28954 PICST_45036 PICST_32180 PICST_68755 PICST_11039 PICST_78721 PICST_37009 PICST_41966 PICST_67826 PICST_52358 PICST_28502	(MUP1.1 or MUP3 or MUP1.2 or GAP1.1 or GAP1.2 or GAP1.8 or GAP1.6 or GAP1.4 or GAP1.7 or GAP1.5 or AGP3 or AGP2)	Transport Reaction	1	-1000	1000	0
MEVK1	Mevalonate kinase (atp)	atp[c] + mev-R[c] -> 5pmev[c] + adp[c] + h[c]	PICST_40742	PICST_40742	ERG12	Terpenoid Backbone Synthesis	0	0	1000	0	4	2.7.1.36
MEVK2	Mevalonate kinase (ctp)	ctp[c] + mev-R[c] -> 5pmev[c] + cdp[c] + h[c]	PICST_40742	PICST_40742	ERG12	Terpenoid Backbone Synthesis	0	0	1000	0	4	2.7.1.36
MEVK3	Mevalonate kinase (gtp)	gtp[c] + mev-R[c] -> 5pmev[c] + gdp[c] + h[c]	PICST_40742	PICST_40742	ERG12	Terpenoid Backbone Synthesis	0	0	1000	0	4	2.7.1.36
MEVK4	Mevalonate kinase (utp)	mev-R[c] + utp[c] -> 5pmev[c] + h[c] + udp[c]	PICST_40742	PICST_40742	ERG12	Terpenoid Backbone Synthesis	0	0	1000	0	4	2.7.1.36
MFAPS	methylene-fatty-acyl-phospholipid synthase,	amet[c] + 0.01 ptdmeeta[c] -> ahcys[c] + h[c] + 0.01 ptd2meeta[c]				Phospholipid Biosynthesis	0	0	1000	0
MGLUTCOAH	Methyl GlutaconylcoA hydratase	mglutcoa[c] + h2o[c] <=> hmgcoa[c]	(PICST_30193 or PICST_32846)	PICST_30193 PICST_32846	(ECH1 or EHO3)	Valine, leucine and isoleucine Metabolism	1	-1000	1000	0	1	4.2.1.17
MGSA	methylglyoxal synthase	dhap[c] -> mthgxl[c] + pi[c]				Alternate Carbon metabolism	0	0	1000	0
MHPGLUT	5-methyltetrahydropteroyltriglutamate-homocysteine S-methyltransferase	hcys-L[c] + mhpglu[c] -> hpglu[c] + met-L[c]	PICST_78051	PICST_78051	MET6	Cysteine and Methionine Metabolism	0	0	1000	0	4	2.1.1.14
MI1PP	myo-inositol 1-phosphatase	h2o[c] + mi1p-D[c] -> inost[c] + pi[c]	PICST_63274	PICST_63274	HYP	Phospholipid Biosynthesis	0	0	1000	0
MI1PS	Myo-Inositol-1-phosphate synthase	g6p[c] -> mi1p-D[c]	PICST_29246	PICST_29246	INO1	Inositol Phosphate Metabolism	0	0	1000	0	4	5.5.1.4
MIP2C124PLC	Mannose-(inositol-P)2-ceramide, ceramide-1 (24C) phospholipase C	h2o[c] + 0.01 mip2c124[c] -> cer1_24[c] + h[c] + man2mi1p-D[c]	PICST_33012	PICST_33012	HYP	Sphingolipid Metabolism	0	0	1000	0	2	3.1.4.-
MIP2C126PLC	Mannose-(inositol-P)2-ceramide, ceramide-1 (26C) phospholipase C	h2o[c] + 0.01 mip2c126[c] -> cer1_26[c] + h[c] + man2mi1p-D[c]	PICST_33012	PICST_33012	HYP	Sphingolipid Metabolism	0	0	1000	0	2	3.1.4.-
MIP2C224PLC	Mannose-(inositol-P)2-ceramide, ceramide-2 (24C) phospholipase C	h2o[c] + 0.01 mip2c224[c] -> cer2_24[c] + h[c] + man2mi1p-D[c]	PICST_33012	PICST_33012	HYP	Sphingolipid Metabolism	0	0	1000	0	2	3.1.4.-
MIP2C226PLC	Mannose-(inositol-P)2-ceramide, ceramide-2 (26C) phospholipase C	h2o[c] + 0.01 mip2c226[c] -> cer2_26[c] + h[c] + man2mi1p-D[c]	PICST_33012	PICST_33012	HYP	Sphingolipid Metabolism	0	0	1000	0	2	3.1.4.-
MIP2CS124	mannose-(inositol-P)2-ceramide synthase (ceramide-1, 24C),	0.01 mipc124[c] + 0.01 ptd1ino[c] -> 0.01 12dgr[c] + 0.01 mip2c124[c]	PICST_49958	PICST_49958	HYP	Sphingolipid Metabolism	0	0	1000	0	2	2.-.-.-
MIP2CS126	mannose-(inositol-P)2-ceramide synthase (ceramide-1, 26C),	0.01 mipc126[c] + 0.01 ptd1ino[c] -> 0.01 12dgr[c] + 0.01 mip2c126[c]	PICST_49958	PICST_49958	HYP	Sphingolipid Metabolism	0	0	1000	0	2	2.-.-.-
MIP2CS224	mannose-(inositol-P)2-ceramide synthase (ceramide-2, 26C), yeast specific	0.01 mipc224[c] + 0.01 ptd1ino[c] -> 0.01 12dgr[c] + 0.01 mip2c224[c]	PICST_49958	PICST_49958	HYP	Sphingolipid Metabolism	0	0	1000	0	2	2.-.-.-
MIP2CS226	mannose-(inositol-P)2-ceramide synthase (ceramide-2, 24C),	0.01 mipc226[c] + 0.01 ptd1ino[c] -> 0.01 12dgr[c] + 0.01 mip2c226[c]	PICST_49958	PICST_49958	HYP	Sphingolipid Metabolism	0	0	1000	0	2	2.-.-.-
MIPC124PLC	Mannose-inositol phosphorylceramide, ceramide-1 (24C) phospholipase C	h2o[c] + 0.01 mipc124[c] -> cer1_24[c] + h[c] + manmi1p-D[c]	PICST_33012	PICST_33012	HYP	Sphingolipid Metabolism	0	0	1000	0	2	3.1.4.-
MIPC126PLC	Mannose-inositol phosphorylceramide, ceramide-1 (26C) phospholipase C	h2o[c] + 0.01 mipc126[c] -> cer1_26[c] + h[c] + manmi1p-D[c]	PICST_33012	PICST_33012	HYP	Sphingolipid Metabolism	0	0	1000	0	2	3.1.4.-
MIPC224PLC	Mannose-inositol phosphorylceramide, ceramide-2 (24C) phospholipase C	h2o[c] + 0.01 mipc224[c] -> cer2_24[c] + h[c] + manmi1p-D[c]	PICST_33012	PICST_33012	HYP	Sphingolipid Metabolism	0	0	1000	0	2	3.1.4.-
MIPC226PLC	Mannose-inositol phosphorylceramide, ceramide-2 (26C) phospholipase C	h2o[c] + 0.01 mipc226[c] -> cer2_26[c] + h[c] + manmi1p-D[c]	PICST_33012	PICST_33012	HYP	Sphingolipid Metabolism	0	0	1000	0	2	3.1.4.-
MIPCS124	mannose-inositiol phophorylceramide synthase (ceramide-1, 24C),	gdpmann[c] + 0.01 ipc124[c] -> gdp[c] + h[c] + 0.01 mipc124[c]	PICST_83423	PICST_83423	HYP	Sphingolipid Metabolism	0	0	1000	0	2
MIPCS126	mannose-inositol phosphorylceramide synthase (ceramide-1, 26C),	gdpmann[c] + 0.01 ipc126[c] -> gdp[c] + h[c] + 0.01 mipc126[c]	PICST_83423	PICST_83423	HYP	Sphingolipid Metabolism	0	0	1000	0	2
MIPCS224	mannose-inositol phosphorylceramide synthase (ceramide-2, 24C),	gdpmann[c] + 0.01 ipc224[c] -> gdp[c] + h[c] + 0.01 mipc224[c]	PICST_83423	PICST_83423	HYP	Sphingolipid Metabolism	0	0	1000	0	2
MIPCS226	mannose-inositol phosphorylceramide synthase (ceramide-2, 26C),	gdpmann[c] + 0.01 ipc226[c] -> gdp[c] + h[c] + 0.01 mipc226[c]	PICST_83423	PICST_83423	HYP	Sphingolipid Metabolism	0	0	1000	0	2
MMSAD1	Methylmalonate-semialdehyde dehydrogenase, Mitochondrial	2mop[m] + coa[m] + nad[m] -> co2[m] + nadh[m] + ppcoa[m]	PICST_80168	PICST_80168	ALD6	Propanoate Metabolism	0	0	1000	0	1	1.2.1.27
MOHMT	3-methyl-2-oxobutanoate hydroxymethyltransferase	3mob[c] + h2o[c] + mlthf[c] -> 2dhp[c] + thf[c]	PICST_38073	PICST_38073	ECM31	Pantotheonate and CoA metabolism	0	0	1000	0	4	2.1.2.11
MTAP	5'-methylthioadenosine phosphorylase	5mta[c] + pi[c] -> 5mdr1p[c] + ade[c]	PICST_65182	PICST_65182	HYP	Cysteine and Methionine Metabolism	0	0	1000	0	4	2.4.2.8
MTHFC	methenyltetrahydrofolate cyclohydrolase	h2o[c] + methf[c] <=> 10fthf[c] + h[c]	PICST_88119	PICST_88119	ADE3	Folate Metabolism	1	-1000	1000	0	3	3.5.4.9
MTHFCm	methenyltetrahydrifikate cyclohydrolase, mitochondrial	h2o[m] + methf[m] <=> 10fthf[m] + h[m]	PICST_80013	PICST_80013	MIS1	Folate Metabolism	1	-1000	1000	0	3	3.5.4.9
MTHFD	Methylenetetrahydrofolate dehydrogenase (NADP)	mlthf[c] + nadp[c] <=> methf[c] + nadph[c]	(PICST_80013 or PICST_88119)	PICST_80013 PICST_88119	(MIS1 or ADE3)	Glyoxalate and Dicarboxylate Metabolism	1	-1000	1000	0	4	6.3.4.3
MTHFD1m	methylenetetrahydrofolate dehydrogenase (NADP), mitochondrial	mlthf[m] + nadp[m] <=> methf[m] + nadph[m]	PICST_80013	PICST_80013	MIS1	Folate Metabolism	1	-1000	1000	0	3	1.5.1.5
MTHFD2	methylenetetrahydrofolate dehydrogenase (NAD)	mlthf[c] + nad[c] -> methf[c] + nadh[c]	PICST_73792	PICST_73792	HYP	Folate Metabolism	0	0	1000	0	3	1.5.1.15
MTHFR2	5,10-methylenetetrahydrofolate reductase	2 h[c] + mlthf[c] + nadph[c] -> 5mthf[c] + nadp[c]	(PICST_71674 or PICST_83803)	PICST_71647 PICST_83803	(HYP or HYP)	Folate Metabolism	0	0	1000	0	2	1.5.1.20
MTRI	5-methylthioribose-1-phosphate isomerase	5mdr1p[c] <=> 5mdru1p[c]	PICST_89976	PICST_89976	MTN2	Cysteine and Methionine Metabolism	1	-1000	1000	0	2	4.2.1.109
NACt	Nicotinic acid transport	nac[e] <=> nac[c]	(PICST_61879 or PICST_43167 or PICST_57624 or PICST_60854)	PICST_61879 PICST_43167 PICST_57624 PICST_60854	(TNA13 or TNA1 or TNA11 or TNA12)	Transport Reaction	1	-1000	1000	0
NADH2-u6m	NADH dehydrogenase, mitochondrial	h[m] + nadh[m] + q6[m] -> nad[m] + q6h2[m]	PICST_66598	PICST_66598	NDE1	Oxidative Phosphorylation	0	0	1000	0	4	1.6.99.3 1.6.5.3
NADH2-u6t	NADH dehydrogenase, with proton transport	4 hplus[m] + h[m] + nadh[m] + q6[m] -> nad[m] + q6h2[m] + 4 hplus[c]	(PICST_44890 and PICST_72822 and PICST_75097 and PICST_76226 and PICST_85822 and PICST_68160 and PICST_74163 and PICST_62206 and PICST_58506 and PICST_75518 and PICST_88630 and PICST_31688 and PICST_76559 and PICST_65836 and PICST_46630 and PICST_84570 and PICST_82538 and PICST_76018 and PICST_71972 and PICST_80821 and PICST_69376 and PICST_90638 and PICST_79236)	PICST_44890 PICST_72822 PICST_75097 PICST_76226 PICST_85822 PICST_68160 PICST_74163 PICST_62206 PICST_58506 PICST_75518 PICST_88630 PICST_31688 PICST_76559 PICST_65836 PICST_46630 PICST_84570 PICST_82538 PICST_76018 PICST_71972 PICST_80821 PICST_69376 PICST_90638 PICST_79236	(NUO17 and NUO21.3 and NUO21.1 and HYP and NUO78 and NUC1 and NUO30 and NUO21.2 and NUO13 and NUO20 and NUO1 and NUO51 and NUO24 and NUO10 and NUFM and NBM4 and HYP and NUE1 and ACP1 and ACP2 and NBM8 and HYP and HYP)	Oxidative Phosphorylation	0	0	1000	0	4	1.6.99.3 1.6.5.3
NADHDH	NADH dehydrogenase, cytoplasmic	h[c] + nadh[c] + q6[m] -> nad[c] + q6h2[m]	PICST_58800	PICST_58800	NDI1	Oxidative Phosphorylation	0	0	1000	0		1.6.99.3 1.6.5.3
NADK	NAD kinase	atp[c] + nad[c] -> adp[c] + h[c] + nadp[c]	(PICST_53028 or PICST_87580)	PICST_53028 PICST_87580	(POS3 or UTR1)	Nicotinate and nicotinamide metabolism	0	0	1000	0	4	2.7.1.23
NADN	NAD nucleosidase	h2o[c] + nad[c] -> adprib[c] + h[c] + ncam[c]				NAD Biosynthesis	0	0	1000	0
NADNm	NAD nucleosidase, mitochondrial	h2o[m] + nad[m] -> adprib[m] + h[m] + ncam[m]				NAD Biosynthesis	0	0	1000	0
NADPHDH	NADPH dehydrogenase	h[c] + nadph[c] + q6[m] -> nadp[c] + q6h2[m]	(PICST_31957 or PICST_31958 or PICST_43720 or PICST_52325 or PICST_57042 or PICST_89722 or PICST_55621 or PICST_44614 or PICST_44456 or PICST_31316 or PICST_44613)	PICST_31957 PICST_31958 PICST_43720 PICST_52325 PICST_57042 PICST_89722 PICST_55621 PICST_44614 PICST_44456 PICST_31316 PICST_44613	(OYE2.9 or OYE2.4 or OYE2.2 or OYE3.3 or OPR1 or OYE2.1 or OYE2.3 or OYE2.6 or OYE2.5 or OYE2.8 or OYE2.7)	Oxidative Phosphorylation	0	0	1000	0		1.6.99.1
NADPHR	NADPH Quinone reductase	nadph[m] + h[m] + q6[m] -> q6h2[m] + nadp[m]	(PICST_44171 or PICST_53084 or PICST_74654 or PICST_84928)	PICST_44171 PICST_53084 PICST_74654 PICST_84928	(IFR1 or ETR1 or QOR1 or ZTA1)	Oxidative Phosphorylation	0	0	1000	0	4	1.6.5.5
NADPHR1	NADPH-ferrihemoprotein reductase	nadph[c] + 2 ficytc[c] -> nadp[c] + 2 focytc[c] + h[c]	(PICST_55602 or PICST_77786)	PICST_55602 PICST_77786	(THA13 or HYP)	Oxidative Phosphorylation	0	0	1000	0		1.6.2.4
NADPt	NADP transporter	nadp[c] <=> nadp[e]				Transport Reaction	1	-1000	1000	0
NADS1	NAD synthase (nh4)	atp[c] + dnad[c] + nh4[c] -> amp[c] + h[c] + nad[c] + ppi[c]	PICST_40885	PICST_40885	QNS1	Nicotinate and nicotinamide metabolism	0	0	1000	0	2	6.3.1.5
NADS2	NAD synthase (glutamine)	atp[c] + dnad[c] + gln-L[c] + h2o[c] -> amp[c] + nad[c] + ppi[c] + glu-L[c]	PICST_40885	PICST_40885	QNS1	Nicotinate and nicotinamide metabolism	0	0	1000	0	4	6.3.5.1
NaKATPS1	Na+/K+-exchanging ATPase	atp[c] + h2o[c] + h[c] + k[e] -> adp[c] + h[e] + pi[c] + k[c]	PICST_60178	PICST_60178	PMR2	Oxidative Phosphorylation	0	0	1000	0	1	3.6.3.9
NaKATPS2	Na+/K+-exchanging ATPase	atp[c] + h2o[c] + h[c] + Na[e] -> adp[c] + h[e] + pi[c] + Na[c]	PICST_60178	PICST_60178	PMR2	Oxidative Phosphorylation	0	0	1000	0	1	3.6.3.9
NaKATPS3	Na+/K+-exchanging ATPase	atp[c] + h2o[c] + k[e] + Na[c] -> adp[c] + k[c] + pi[c] + Na[e]	PICST_60178	PICST_60178	PMR2	Oxidative Phosphorylation	0	0	1000	0	1	3.6.3.10
NAPRT	NAPRTase	h[c] + nac[c] + prpp[c] -> nicrnt[c] + ppi[c]	PICST_87669	PICST_87669	NPT1	Nicotinate and nicotinamide metabolism	0	0	1000	0	4	2.4.2.11
NDPADP	nucleoside-diphosphatase (ADP)	adp[c] + h2o[c] -> amp[c] + h[c] + pi[c]	PICST_75213	PICST_75213	YND1	Purine Metabolism	0	0	1000	0	2	3.6.1.5
NDPCDP	nucleoside-diphosphatase (CDP)	cdp[c] + h2o[c] -> cmp[c] + h[c] + pi[c]	PICST_75213	PICST_75213	YND1	Purine Metabolism	0	0	1000	0	2	3.6.1.5
NDPGDP	nucleoside-diphosphatase (GDP)	gdp[c] + h2o[c] -> gmp[c] + h[c] + pi[c]	(PICST_82228 or PICST_75213)	PICST_82228 PICST_75213	(GDA1 or YND1)	Purine Metabolism	0	0	1000	0	2	3.6.1.5 3.6.1.42
NDPIDP	nucleoside-diphosphatase (IDP)	idp[c] + h2o[c] -> imp[c] + h[c] + pi[c]	(PICST_75213 or PICST_72696)	PICST_75213 PICST_72696	(YND1 or HAM1)	Purine Metabolism	0	0	1000	0	2	3.6.1.5
NDPK1	nucleoside-diphosphate kinase (ATP:GDP)	atp[c] + gdp[c] <=> adp[c] + gtp[c]	PICST_67856	PICST_67856	YNK1	Purine Metabolism	1	-1000	1000	0	4	2.7.4.6
NDPK2	nucleoside-diphosphate kinase (ATP:UDP)	atp[c] + udp[c] <=> adp[c] + utp[c]	PICST_67856	PICST_67856	YNK1	Purine Metabolism	1	-1000	1000	0	4	2.7.4.6
NDPK3	nucleoside-diphosphate kinase (ATP:CDP)	atp[c] + cdp[c] <=> adp[c] + ctp[c]	PICST_67856	PICST_67856	YNK1	Purine Metabolism	1	-1000	1000	0	4	2.7.4.6
NDPK4	nucleoside-diphosphate kinase (ATP:dTDP)	atp[c] + dtdp[c] <=> adp[c] + dttp[c]	PICST_67856	PICST_67856	YNK1	Purine Metabolism	1	-1000	1000	0	4	2.7.4.6
NDPK5	nucleoside-diphosphate kinase (ATP:dGDP)	atp[c] + dgdp[c] <=> adp[c] + dgtp[c]	PICST_67856	PICST_67856	YNK1	Purine Metabolism	1	-1000	1000	0	4	2.7.4.6
NDPK6	nucleoside-diphosphate kinase (ATP:dUDP)	atp[c] + dudp[c] <=> adp[c] + dutp[c]	PICST_67856	PICST_67856	YNK1	Purine Metabolism	1	-1000	1000	0	4	2.7.4.6
NDPK7	nucleoside-diphosphate kinase (ATP:dCDP)	atp[c] + dcdp[c] <=> adp[c] + dctp[c]	PICST_67856	PICST_67856	YNK1	Purine Metabolism	1	-1000	1000	0	4	2.7.4.6
NDPK8	nucleoside-diphosphate kinase (ATP:dADP)	atp[c] + dadp[c] <=> adp[c] + datp[c]	PICST_67856	PICST_67856	YNK1	Purine Metabolism	1	-1000	1000	0	4	2.7.4.6
NDPK9	nucleoside-diphophate kinase (ATP:IDP)	atp[c] + idp[c] <=> adp[c] + itp[c]	PICST_67856	PICST_67856	YNK1	Purine Metabolism	1	-1000	1000	0	4	2.7.4.6
NDPUDP	nucleoside-diphosphatase (UDP)	udp[c] + h2o[c] -> ump[c] + h[c] + pi[c]	(PICST_82228 or PICST_75213)	PICST_82228 PICST_75213	(GDA1 or YND1)	Purine Metabolism	0	0	1000	0	2	3.6.1.5 3.6.1.42
NH4t	ammonia reversible transport	nh4[e] <=> nh4[c]	(PICST_83334 or PICST_88919 or PICST_47780)	PICST_83334 PICST_88919 PICST_47780	(MEP1 or MEP2 or MEP3)	Transport Reaction	1	-1000	1000	0
NH4tm	NH3 mitochondrial transport	nh4[c] <=> nh4[m]				Transport Mitochondrial	1	-1000	1000	0
NMNATm	Nicotinamide-nucleotide adenylyltransferase, mitochondrial	atp[c] + h[c] + nmn[c] -> nad[c] + ppi[c]	PICST_86133	PICST_86133	NMA1	Nicotinate and nicotinamide metabolism	0	0	1000	0	4	2.7.7.1
NMNTP	nmntp	h[e] + nmn[e] -> h[c] + nmn[c]				Transport Reaction	0	0	1000	0
NNAM	Nicotinamidase, reversible	h2o[c] + ncam[c] <=> nac[c] + nh4[c]	PICST_33075	PICST_33075	PNC1	Nicotinate and nicotinamide metabolism	1	-1000	1000	0	4	3.5.1.19
NNAMrm	nicotinamidase, reversible, mitochondrial	h2o[m] + ncam[m] <=> nac[m] + nh4[m]				NAD Biosynthesis	1	-1000	1000	0
NNAT	Nicotinate-nucleotide adenylyltransferase	atp[c] + h[c] + nicrnt[c] -> dnad[c] + ppi[c]	PICST_81173	PICST_81173	HYP	Nicotinate and nicotinamide metabolism	0	0	1000	0	2	2.7.7.18
NNDPR	Nicotinate-nucleotide diphosphorylase (carboxylating)	2 h[c] + prpp[c] + quln[c] -> co2[c] + nicrnt[c] + ppi[c]	PICST_36541	PICST_36541	BNA6	Nicotinate and nicotinamide metabolism	0	0	1000	0	4	2.4.2.19
NTD1	5'-nucleotidase (dUMP)	dump[c] + h2o[c] -> duri[c] + pi[c]	(PICST_32593 or PICST_47650)	PICST_32593 PICST_47650	(PHO3 or PHO3.2)	Purine Metabolism	0	0	1000	0	4	3.1.3.5
NTD10	5'-nucleotidase (XMP)	h2o[c] + xmp[c] -> pi[c] + xtsn[c]	(PICST_32593 or PICST_47650)	PICST_32593 PICST_47650	(PHO3 or PHO3.2)	Purine Metabolism	0	0	1000	0	4	3.1.3.5
NTD11	5'-nucleotidase (IMP)	h2o[c] + imp[c] -> ins[c] + pi[c]	(PICST_32593 or PICST_47650)	PICST_32593 PICST_47650	(PHO3 or PHO3.2)	Purine Metabolism	0	0	1000	0	4	3.1.3.5
NTD2	5'-nucleotidase (UMP)	h2o[c] + ump[c] -> pi[c] + uri[c]	(PICST_32593 or PICST_47650)	PICST_32593 PICST_47650	(PHO3 or PHO3.2)	Purine Metabolism	0	0	1000	0	4	3.1.3.5
NTD3	5'-nucleotidase (dCMP)	dcmp[c] + h2o[c] -> dcyt[c] + pi[c]	(PICST_32593 or PICST_47650)	PICST_32593 PICST_47650	(PHO3 or PHO3.2)	Purine Metabolism	0	0	1000	0	4	3.1.3.5
NTD4	5'-nucleotidase (CMP)	cmp[c] + h2o[c] -> cytd[c] + pi[c]	(PICST_32593 or PICST_47650)	PICST_32593 PICST_47650	(PHO3 or PHO3.2)	Purine Metabolism	0	0	1000	0	4	3.1.3.5
NTD5	5'-nucleotidase (dTMP)	dtmp[c] + h2o[c] -> pi[c] + thymd[c]	(PICST_32593 or PICST_47650)	PICST_32593 PICST_47650	(PHO3 or PHO3.2)	Purine Metabolism	0	0	1000	0	4	3.1.3.5
NTD6	5'-nucleotidase (dAMP)	damp[c] + h2o[c] -> dad-2[c] + pi[c]	(PICST_32593 or PICST_47650)	PICST_32593 PICST_47650	(PHO3 or PHO3.2)	Purine Metabolism	0	0	1000	0	4	3.1.3.5
NTD7	5'-nucleotidase (AMP)	amp[c] + h2o[c] -> adn[c] + pi[c]	(PICST_32593 or PICST_47650)	PICST_32593 PICST_47650	(PHO3 or PHO3.2)	Purine Metabolism	0	0	1000	0	4	3.1.3.5
NTD8	5'-nucleotidase (dGMP)	dgmp[c] + h2o[c] -> dgsn[c] + pi[c]	(PICST_32593 or PICST_47650)	PICST_32593 PICST_47650	(PHO3 or PHO3.2)	Purine Metabolism	0	0	1000	0	4	3.1.3.5
NTD9	5'-nucleotidase (GMP)	gmp[c] + h2o[c] -> gsn[c] + pi[c]	(PICST_32593 or PICST_47650)	PICST_32593 PICST_47650	(PHO3 or PHO3.2)	Purine Metabolism	0	0	1000	0	4	3.1.3.5
NTETPA	Bis(5'-adenosyl)-tetraphosphatase	ap4a[c] + h2o[c] -> atp[c] + amp[c]	(PICST_42119 or PICST_56209)	PICST_42119 PICST_56209	(HNT1 or HNT2)	Purine Metabolism	0	0	1000	0	3	3.6.1.17
NTETPG	Bis(5'-Guanosyl)-tetraphosphatase	gp4g[c] + h2o[c] -> gtp[c] + gmp[c]	(PICST_42119 or PICST_56209)	PICST_42119 PICST_56209	(HNT1 or HNT2)	Purine Metabolism	0	0	1000	0	3	3.6.1.17
NTETPU	Bis(5'-Uridyl)-tetraphosphatase	up4u[c] + h2o[c] -> utp[c] + ump[c]	(PICST_42119 or PICST_56209)	PICST_42119 PICST_56209	(HNT1 or HNT2)	Purine Metabolism	0	0	1000	0	3	3.6.1.17
NTETPX	Bis(5'-Xanthosyl)-tetraphosphatase	xp4x[c] + h2o[c] -> xtp[c] + xmp[c]	(PICST_42119 or PICST_56209)	PICST_42119 PICST_56209	(HNT1 or HNT2)	Purine Metabolism	0	0	1000	0	3	3.6.1.17
NTPCTP	nucleoside-triphosphatase (CTP)	ctp[c] + h2o[c] -> cdp[c] + h[c] + pi[c]	PICST_75213	PICST_75213	YND1	Purine Metabolism	0	0	1000	0	2	3.6.1.5
NTPGTP	nucleoside-triphosphatase (GTP)	gtp[c] + h2o[c] -> gdp[c] + h[c] + pi[c]	PICST_75213	PICST_75213	YND1	Purine Metabolism	0	0	1000	0	2	3.6.1.5
NTPITP	nucleoside-triphosphatase (ITP)	itp[c] + h2o[c] -> idp[c] + h[c] + pi[c]	(PICST_75213 or PICST_72696)	PICST_75213 PICST_72696	(YND1 or HAM1)	Purine Metabolism	0	0	1000	0	2	3.6.1.5
NTPUTP	nucleoside-triphosphatase (UTP)	utp[c] + h2o[c] -> udp[c] + h[c] + pi[c]	PICST_75213	PICST_75213	YND1	Purine Metabolism	0	0	1000	0	2	3.6.1.5
NTRLASE1	Nitrilase	2 h2o[c] + ind3acnl[c] -> ind3ac[c] + nh4[c]	PICST_36697	PICST_36697	NIT1	Nitrogen Metabolism	0	0	1000	0	4	3.5.5.1
NTRLASE2	Nitrilase	aprop[c] + 2 h2o[c] -> ala-L[c] + nh4[c]	PICST_36697	PICST_36697	NIT1	Nitrogen Metabolism	0	0	1000	0	4	3.5.5.1
NTRLASE3	Nitrilase	acybut[c] + 2 h2o[c] -> glu-L[c] + nh4[c]	PICST_36697	PICST_36697	NIT1	Nitrogen Metabolism	0	0	1000	0	4	3.5.5.1
O2t	o2 transport (diffusion)	o2[e] <=> o2[c]				Transport Reaction	1	-1000	1000	0
O2tm	O2 transport (diffusion)	o2[c] <=> o2[m]				Transport Mitochondrial	1	-1000	1000	0
OAAt	Oxaloacetate transport	oaa[c] <=> oaa[e]				Transport Reaction	1	-1000	1000	0
OAAtm	oxaloacetate Transport Mitochondrial	h[c] + oaa[c] <=> h[m] + oaa[m]				Transport Mitochondrial	1	-1000	1000	0
OCBT	Ornithine carbamoyltransferase	cbp[c] + orn[c] -> citr-L[c] + h[c] + pi[c]	PICST_35868	PICST_35868	ARG3	Arginine and Proline Metabolism	0	0	1000	0	4	2.1.3.3
OCDCAt	Octadecanoate (n-C18:0), Transport	ocdca[e] <=> ocdca[c]				Transport Reaction	1	-1000	1000	0
OCDCEAt	Octadecenoate (n-C18:1), Transport	ocdcea[e] <=> ocdcea[c]				Transport Reaction	1	-1000	1000	0
OCDCTAt	Octadecatrienoate, Transport	ocdcta[e] <=> ocdcta[c]				Transport Reaction	1	-1000	1000	0
OCDCYAt	Octadecadienoate (n-C18:2), Transport	ocdcya[e] <=> ocdcya[c]				Transport Reaction	1	-1000	1000	0
OCTAt	Octanoate (n-C8:0), Transport	octa[e] <=> octa[c]				Transport Reaction	1	-1000	1000	0
OIVALDH	2-oxoisovalerate dehydrogenase	3mop[c] + coa[c] + nad[c] <=> 2mbcoa[c] + co2[c] + nadh[c]	PICST_70031	PICST_70031	HYP	Valine, leucine and isoleucine Metabolism	1	-1000	1000	0	1
OMCDC	2-Oxo-4-methyl-3-carboxypentanoate decarboxylation	3c4mop[c] + h[c] -> 4mop[c] + co2[c]	PICST_84005	PICST_84005	BAT2	Valine, leucine and isoleucine Metabolism	0	0	1000	0	2	2.6.1.42
OMCDCm	2-oxo-4-methyl-3-carboxypentanoate decarboxylation	3c4mop[m] + h[m] -> 4mop[m] + co2[m]	PICST_34985	PICST_34985	HYP	Valine, leucine and isoleucine Metabolism	0	0	1000	0	2	2.6.1.42
OMPDC	Orotidine-5'-phosphate decarboxylase	h[c] + orot5p[c] -> co2[c] + ump[c]	PICST_50417	PICST_50417	URA3	Pyrimidine Metabolism	0	0	1000	0	4	4.1.1.23
OPRONASE	Oxoprolinase	opro-L[c] + atp[c] + 2 h2o[c] <=> adp[c] + glu-L[c] + pi[c]	(PICST_81320 or PICST_29736 or PICST_86944)	PICST_81320 PICST_29736 PICST_86944	(HYU1.1 or HYU1.2 or HYU1.3)	Glutathione Metabolism	1	-1000	1000	0
OPROt	5-oxoproline transport	opro-L[c] <=> opro-L[e]				Transport Reaction	1	-1000	1000	0
ORNDC	Ornithine Decarboxylase	h[c] + orn[c] -> co2[c] + ptrc[c]	PICST_90612	PICST_90612	SPE1	Arginine and Proline Metabolism	0	0	1000	0	4	4.1.1.17
ORNt	orntithine reversible transport in via proton symport	h[e] + orn[e] <=> h[c] + orn[c]	(PICST_32180 or PICST_68755 or PICST_11039 or PICST_78721 or PICST_37009 or PICST_41966 or PICST_67826 or PICST_52358 or PICST_28502)	PICST_32180 PICST_68755 PICST_11039 PICST_78721 PICST_37009 PICST_41966 PICST_67826 PICST_52358 PICST_28502	(GAP1.1 or GAP1.2 or GAP1.8 or GAP1.6 or GAP1.4 or GAP1.7 or GAP1.5 or or AGP3 or AGP2)	Transport Reaction	1	-1000	1000	0
ORNTA	Ornithine transaminase	akg[c] + orn[c] -> glu-L[c] + glu5sa[c]	PICST_77538	PICST_77538	CAR2	Arginine and Proline Metabolism	0	0	1000	0	4	2.6.1.13
ORNTACim	ornithine transacetylase, irreversible, mitochondrial	acorn[m] + glu-L[m] -> acglu[m] + orn[m]	PICST_60752	PICST_60752	ECM40	Arginine and Proline Metabolism	0	0	1000	0
ORNtm	ornithine mitochondrial transport via proton antiport	h[c] + orn[m] <=> orn[c] + h[m]				Transport Mitochondrial	1	-1000	1000	0
ORPT	Orotate phosphoribosyltransferase	orot5p[c] + ppi[c] <=> orot[c] + prpp[c]	PICST_90848	PICST_90848	URA5	Pyrimidine Metabolism	1	-1000	1000	0	4	2.4.2.10
OVALDH	2-Oxovalerate dehydrogenase	3mob[m] + coa[m] + nad[m] <=> nadh[m] + h[m] + ibcoa[m]	(PICST_79721 and PICST_68927 and PICST_69303)	PICST_79721 PICST_68927 PICST_69303	(KGD1 and KGD2 and LPD1)	Valine, leucine and isoleucine Metabolism	1	-1000	1000	0	1
OXAGm	non-enzymatic reaction, mitochondrial	h[m] + oxag[m] <=> 2oxoadp[m] + co2[m]				Lysine Biosynthesis	1	-1000	1000	0	1
OXGDHm	2-Oxoglutarate Dehydrogenase (Mitochondrial)	akg[m] + coa[m] + nad[m] -> succoa[m] + nadh[m] + co2[m]	(PICST_79721 and PICST_68927 and PICST_69303)	PICST_79721 PICST_68927 PICST_69303	(KGD1 and KGD2 and LPD1)	Citrate cycle (TCA cycle)	0	0	1000	0	4	1.2.4.2 2.3.1.61 1.8.1.4
OXOACYT	Oxo acid coA transferase	acac[m] + succoa[m] <=> aacoa[m] + succ[m]	PICST_33142	PICST_33142	OCA3	Valine, leucine and isoleucine Metabolism	1	-1000	1000	0	4	2.8.3.5
OXOADH	2-oxoadipate dehydrogenase	oxag[m] + nad[m] + coa[m] <=> glucoa[m] + nadh[m] + h[m] + co2[m]	(PICST_79721 and PICST_68927 and PICST_69303)	PICST_79721 PICST_68927 PICST_69303	(KGD1 and KGD2 and LPD1)	Lysine Biosynthesis	1	-1000	1000	0	4	1.2.4.2
P5CR	Pyrroline-5-carboxylate reductase	1pyr5c[c] + 2 h[c] + nadph[c] -> nadp[c] + pro-L[c]	PICST_35750	PICST_35750	PRO3	Arginine and Proline Metabolism	0	0	1000	0	4	1.5.1.2
PACALDt	Phenylacetaldehyde transport (extracellular)	pacald[c] <=> pacald[e]				Transport Reaction	1	-1000	1000	0
PANTS	Pantothenate synthase	ala-B[c] + atp[c] + pant-R[c] -> amp[c] + h[c] + pnto-R[c] + ppi[c]	PICST_57860	PICST_57860	PAN4	Pantotheonate and CoA metabolism	0	0	1000	0	4	6.3.2.1
PANTtm	pantothenate mitochondrial transport	pant-R[c] <=> pant-R[m]				Transport Mitochondrial	1	-1000	1000	0
PAPSR	Phosphoadenylyl-sulfate reductase (thioredoxin)	paps[c] + trdrd[c] -> 2 h[c] + pap[c] + so3[c] + trdox[c]	PICST_49723	PICST_49723	HYP	Sulphur Metabolism	0	0	1000	0	4	1.8.4.8
PAPt	PAP reversible uniport	pap[e] <=> pap[c]				Transport Reaction	1	-1000	1000	0
Patm	phosphatidate reversible Transport Mitochondrial,	pa[c] <=> pa[m]				Transport Mitochondrial	1	-1000	1000	0
PC	Pyruvate carboxylase	atp[c] + hco3[c] + pyr[c] -> adp[c] + h[c] + oaa[c] + pi[c]	PICST_90975	PICST_90975	PYC1	Citrate cycle (TCA cycle)	0	0	1000	0	4	6.4.1.1
PCDAGAT	Phosphatidylcholine-diacylglycerol acyltransferase	12dgr[c] + pc[c] -> 1agpc[c] + triglyc[c]	PICST_72946	PICST_72946	LRO1	Glycerolipid Metabolism	0	0	1000	0	4	2.3.1.158
PCLAD	Picolinic acid decarboxylase	cmusa[c] + h[c] -> am6sa[c] + co2[c]				Tryptophan Metabolism	0	0	1000	0	4	4.1.1.45
PCOATA	Propanoyl-CoA ACP transacylase	ACP[c] + ppcoa[c] <=> ppACP[c] + coa[c]	(PICST_85125 and PICST_80966)	PICST_85125 PICST_80966	(FAS1 and FAS2)	Fatty acid Biosynthesis	1	-1000	1000	0	4	2.3.1.38
PCOATAm	Propanoyl-CoA ACP transacylase, mitochondrial	ACP[m] + ppcoa[m] <=> ppACP[m] + coa[m]	(PICST_85125 and PICST_80966)	PICST_85125 PICST_80966	(FAS1 and FAS2)	Fatty acid Biosynthesis	1	-1000	1000	0	4	2.3.1.41
PDE1	3',5'-cyclic-nucleotide phosphodiesterase	camp[c] + h2o[c] -> amp[c] + h[c]	PICST_78746	PICST_78746	PDE2	Purine Metabolism	0	0	1000	0	4	3.1.4.17
PDHm	Pyruvate dehydrogenase, mitochondrial	coa[m] + nad[m] + pyr[m] -> accoa[m] + co2[m] + nadh[m]	((PICST_80322 and PICST_68238) and (PICST_81177 or PICST_82614) and PICST_36951)	PICST_80322 PICST_68238 PICST_81177 PICST_82614 PICST_36951	((PDA1 and PDB1) and (PDX1 or LAT1) and LPD1)	Glycolysis/Gluconeogenesis	0	0	1000	0	4	1.2.4.1
PDX5PO	Pyridoxine 5'-phosphate oxidase	o2[c] + pdx5p[c] <=> h2o2[c] + pydx5p[c]	PICST_50793	PICST_50793	PDX3	Vitamin B6 Metabolism	1	-1000	1000	0	4	1.4.3.5
PENDPtm	all-trans-Pentaprenyl diphosphate Transport Mitochondrial	pendp[c] <=> pendp[m]				Transport Mitochondrial	1	-1000	1000	0
PEPt	Phosphoenolpyruvate transport in via proton symport	h[e] + pep[e] <=> h[c] + pep[c]				Transport Reaction	0	0	1000	0
PETHCT	Phosphoethanolamine cytidyltransferase	ctp[c] + ethamp[c] + h[c] -> cdpea[c] + ppi[c]	PICST_76493	PICST_76493	MUQ1	Phospholipid Metabolism	0	0	1000	0	4	2.7.7.14
Petm	phosphatidylethanolamine mitochondrial transport,	pe[c] <=> pe[m]				Transport Mitochondrial	1	-1000	1000	0
PETOHM	Phosphatidylethanolamine N methyltransferase	amet[c] + 0.01 pe[c] -> ahcys[c] + h[c] + 0.01 ptdmeeta[c]	PICST_57055	PICST_57055	CHO2	Phospholipid Metabolism	0	0	1000	0	4	2.1.1.17
PFK	Phosphofructokinase	atp[c] + f6p[c] -> adp[c] + fdp[c] + h[c]	(PICST_66973 and PICST_70563)	PICST_66973 PICST_70563	(PFK1 and PFK2)	Glycolysis/Gluconeogenesis	0	0	1000	0	4	2.7.1.11
PGCD	Phosphoglycerate dehydrogenase	3pg[c] + nad[c] -> 3php[c] + h[c] + nadh[c]	PICST_87754	PICST_87754	SER3	Glycine, serine and threonine metabolism	0	0	1000	0	4	1.1.1.95
PGK	Phosphoglycerate kinase	3pg[c] + atp[c] <=> 13dpg[c] + adp[c]	PICST_78267	PICST_78267	PGK1	Glycolysis/Gluconeogenesis	1	-1000	1000	0	4	2.7.2.3
PGL	6-phosphogluconolactonase	6pgl[c] + h2o[c] -> 6pgc[c] + h[c]	(PICST_60598 or PICST_82104)	PICST_60598 PICST_82104	(SOL1 or SOL2)	Pentose Phosphate Pathway	0	0	1000	0	4	3.1.1.31
PGLYCP	Phosphoglycolate phosphatase	2pglyc[c] + h2o[c] -> glyclt[c] + pi[c]	PICST_84214	PICST_84214	SDT1	Glyoxalate and Dicarboxylate Metabolism	0	0	1000	0	4	3.1.3.18
PGM	Phosphoglycerate mutase	2pg[c] <=> 3pg[c]	(PICST_34127 or PICST_48292 or PICST_70394 or PICST_89865)	PICST_34127 PICST_48292 PICST_70394 PICST_89865	(GPM1.1 or GPM1.2 or GPM1.3 or GPM2)	Glycolysis/Gluconeogenesis	1	-1000	1000	0	4	5.4.2.1
PGMT	Phosphoglucomutase	g1p[c] <=> g6p[c]	(PICST_77218 or PICST_91072)	PICST_77218 PICST_91072	(PGM2 or PGM3)	Glycolysis/Gluconeogenesis	1	-1000	1000	0	4	5.4.2.2
PGPPAm	phosphatidylglycerol phosphate phosphatase A, , mitochondrial	h2o[m] + 0.01 pgp[m] -> 0.01 pg[m] + pi[m]				Phospholipid Biosynthesis	0	0	1000	0
PHEt2r	L-phenylalanine reversible transport via proton symport	h[e] + phe-L[e] <=> h[c] + phe-L[c]	(PICST_32180 or PICST_68755 or PICST_11039 or PICST_78721 or PICST_37009 or PICST_41966 or PICST_67826 or PICST_52358 or PICST_28502)	PICST_32180 PICST_68755 PICST_11039 PICST_78721 PICST_37009 PICST_41966 PICST_67826 PICST_52358 PICST_28502	(GAP1.1 or GAP1.2 or GAP1.8 or GAP1.6 or GAP1.4 or GAP1.7 or GAP1.5 or or AGP3 or AGP2)	Transport Reaction	1	-1000	1000	0
PHETA1	Phenylalanine transaminase	akg[c] + phe-L[c] <=> glu-L[c] + phpyr[c]	(PICST_66767 or PICST_34099)	PICST_66767 PICST_34099	(ARO8 or ARO9.1)	Phenylalanine, Tyrosine and Trytophan Biosynthesis	1	-1000	1000	0	4	2.6.1.57
PI3P4K	Phosphatidylinositol-3-phosphate 4-kinase	atp[c] + 0.01 ptd3ino[c] -> adp[c] + h[c] + 0.01 ptd134bp[c]	PICST_59054	PICST_59054	FAB1	Inositol Phosphate Metabolism	0	0	1000	0	4	2.7.1.150
PI45BPP	1-phosphatidylinositol-4,5-bisphosphate phosphodiesterase	h2o[c] + 0.01 ptd145bp[c] -> 0.01 12dgr[c] + h[c] + mi145tp-D[c]	PICST_42966	PICST_42966	PLC1	Inositol Phosphate Metabolism	0	0	1000	0	4	3.1.4.11
PI4P5K	Phosphatidylinositol-4-phosphate 5-kinase	atp[c] + 0.01 ptd4ino[c] -> adp[c] + h[c] + 0.01 ptd145bp[c]	PICST_64487	PICST_64487	MSS4	Inositol Phosphate Metabolism	0	0	1000	0	4	2.7.1.68
PIN3K	1-phosphatidylinositol 3-kinase	atp[c] + 0.01 ptd1ino[c] -> adp[c] + h[c] + 0.01 ptd3ino[c]	PICST_42745	PICST_42745	VPS34	Inositol Phosphate Metabolism	0	0	1000	0	4	2.7.1.137
PIN4K	Phosphatidylinositol 4-kinase	atp[c] + 0.01 ptd1ino[c] -> adp[c] + h[c] + 0.01 ptd4ino[c]	(PICST_49430 or PICST_79239)	PICST_49430 PICST_79239	(PIK1 or STT4)	Inositol Phosphate Metabolism	0	0	1000	0	4	2.7.1.67
PINOS	Phosphatidylinositol synthase	0.01 cdpdag[c] + inost[c] -> cmp[c] + h[c] + 0.01 ptd1ino[c]	PICST_28132	PICST_28132	PIS1	Inositol Phosphate Metabolism	0	0	1000	0	4	2.7.8.11
PIt2r	phosphate reversible transport via symport	h[e] + pi[e] <=> h[c] + pi[c]	(PICST_66490 or PICST_86239 or PICST_81069 or PICST_83361 or PICST_82453)	PICST_66490 PICST_86239 PICST_81069 PICST_83361 PICST_82453	(PHO89 or PHO87 or PHO81 or PHO91 or PHO84)	Transport Reaction	1	-1000	1000	0
PLBP1Ie	phospholipase B (phosphatidylinositol)	0.005 ptd1ino[e] + h2o[e] -> 0.5 g3pi[e] + 0.028 hexa[e] + 0.023 octa[e] + 0.019 dca[e] + 0.115 ddca[e] + 0.058 ttdca[e] + 0.180 hdca[e] + 0.078 hdcea[e] + 0.025 hepdcea[e] + 0.035 ocdca[e] + 0.315 ocdcea[e] + 0.094 ocdcya[e] + 0.012 ocdcta[e] + 0.011 eicosapen[e] + 0.010 docosa[e]	PICST_48846 or PICST_81360 or PICST_82807	PICST_48846 PICST_81360 PICST_82807	PLB6 or PLB4 or PLB1	Phospholipid Metabolism	0	0	1000	0
PLBPC	phospholipase B (phosphatidylcholine)	0.01 pc[c] + h2o[c] -> 0.5 g3pc[c] + 0.028 hexa[c] + 0.023 octa[c] + 0.019 dca[c] + 0.115 ddca[c] + 0.058 ttdca[c] + 0.180 hdca[c] + 0.078 hdcea[c] + 0.025 hepdcea[c] + 0.035 ocdca[c] + 0.315 ocdcea[c] + 0.094 ocdcya[c] + 0.012 ocdcta[c] + 0.011 eicosapen[c] + 0.010 docosa[c]	PICST_33358	PICST_33358	HYP	Phospholipid Metabolism	0	0	1000	0
PLBPCe	phospholipase B (phosphatidylcholine)	0.005 pc[e] + h2o[e] -> 0.5 g3pc[e] + 0.028 hexa[e] + 0.023 octa[e] + 0.019 dca[e] + 0.115 ddca[e] + 0.058 ttdca[e] + 0.180 hdca[e] + 0.078 hdcea[e] + 0.025 hepdcea[e] + 0.035 ocdca[e] + 0.315 ocdcea[e] + 0.094 ocdcya[e] + 0.012 ocdcta[e] + 0.011 eicosapen[e] + 0.010 docosa[e]	PICST_48846 or PICST_81360 or PICST_82807	PICST_48846 PICST_81360 PICST_82807	PLB6 or PLB4 or PLB1	Phospholipid Metabolism	0	0	1000	0
PLD	Phospholipase D	h2o[c] + 0.01 pc[c] -> chol[c] + h[c] + 0.01 pa[c]	PICST_81277	PICST_81277	SPO14	Glycerolipid Metabolism	0	0	1000	0	4	3.1.4.4
PMANM	Phosphomannomutase	man1p[c] <=> man6p[c]	PICST_77262	PICST_77262	PMM1	Fructose and Mannose Metabolism	1	-1000	1000	0	4	5.4.2.8
PMDPHT	Pyrimidine phosphatase	5aprbu[c] + h2o[c] -> 4r5au[c] + pi[c]	(PICST_74933 or PICST_82137)	PICST_74933 PICST_82137	(YUB4 or YMR1)	Riboflavin Metabolism	0	0	1000	0	2	3.1.3.-
PMETM	Phosphatidyl-N-methylethanolamine N-methyltransferase,	amet[c] + 0.01 ptd2meeta[c] -> ahcys[c] + h[c] + 0.01 pc[c]				Phospholipid Biosynthesis	0	0	1000	0
PMEVK	Phosphomevalonate kinase	5pmev[c] + atp[c] -> 5dpmev[c] + adp[c]	PICST_52257	PICST_52257	ERG8	Terpenoid Backbone Synthesis	0	0	1000	0	4	2.7.4.2
PMPK	Phosphomethylpyrimidine kinase	4ampm[c] + atp[c] -> 2mahmp[c] + adp[c]	PICST_70077	PICST_70077	THI20	Thiamine Metabolism	0	0	1000	0	4	2.7.4.7
PNP	purine-nucleoside phosphorylase	pi[c] + rnam[c] <=> h[c] + ncam[c] + r1p[c]				NAD Biosynthesis	1	-1000	1000	0
PNTK	Pantothenate kinase	atp[c] + pnto-R[c] -> 4ppan[c] + adp[c] + h[c]	PICST_57761	PICST_57761	HYP	Pantotheonate and CoA metabolism	0	0	1000	0	4	2.7.1.33
PNTOt	Pantothenate reversible transport via proton symport	h[e] + pnto-R[e] <=> h[c] + pnto-R[c]	PICST_35835	PICST_35835	FEN3	Transport Reaction	1	-1000	1000	0
POLYAO	polyamine oxidase	N1aspmd[c] + h2o[c] + o2[c] -> aproa[c] + aprut[c] + h2o2[c]	PICST_28515	PICST_28515	HYP	Pantothenate and CoA Biosynthesis	0	0	1000	0		1.5.3.17
POLYAO2	poylamine oxidase	N1sprm[c] + h2o[c] + o2[c] -> N1aspmd[c] + aproa[c] + h2o2[c]	PICST_28515	PICST_28515	HYP	Pantothenate and CoA Biosynthesis	0	0	1000	0		1.5.3.17
POLYAO3	poylamine oxidase	h2o[c] + o2[c] + sprm[c] -> aproa[c] + h2o2[c] + spmd[c]	PICST_28515	PICST_28515	HYP	Pantothenate and CoA Biosynthesis	0	0	1000	0		1.5.3.17
PPA	Inorganic diphosphatase	h2o[c] + ppi[c] -> h[c] + 2 pi[c]	PICST_83097	PICST_83097	IPP1	Oxidative Phosphorylation	0	0	1000	0	4	3.6.1.1
PPAm	Inorganic diphosphatase, mitochondrial	h2o[m] + ppi[m] -> h[m] + 2 pi[m]	PICST_55811	PICST_55811	PMA2	Oxidative Phosphorylation	0	0	1000	0	4	3.6.1.1
PPBNGS	porphobilinogen synthase	2 5aop[c] -> h[c] + 2 h2o[c] + ppbng[c]	PICST_54024	PICST_54024	HYP	Porphyrin and chlorophyll metabolism	0	0	1000	0	4	4.2.1.24
PPCDC	Phosphopantothenoylcysteine decarboxylase	4ppcys[c] + h[c] -> co2[c] + pan4p[c]	PICST_62046	PICST_62046	CAB3	Pantotheonate and CoA metabolism	0	0	1000	0	2	4.1.1.36
PPCK	Phosphoenolpyruvate carboxykinase	atp[c] + oaa[c] -> adp[c] + co2[c] + pep[c]	PICST_71471	PICST_71471	PCK1	Glycolysis/Gluconeogenesis	0	0	1000	0	4	4.1.1.49
PPCOAM	Propanoyl coA Transport	ppcoa[m] <=> ppcoa[c]				Transport Mitochondrial	1	-1000	1000	0
PPIabc	diphosphate transport in via ABC system	atp[c] + h2o[c] + ppi[e] -> adp[c] + h[c] + pi[c] + ppi[c]				Transport Reaction	0	0	1000	0
PPM	Phosphopentomutase	r1p[c] <=> r5p[c]	(PICST_77218 or PICST_91072)	PICST_77218 PICST_91072	(PGM2 or PGM3)	Glycolysis/Gluconeogenesis	1	-1000	1000	0	4	5.4.2.7
PPM2	Phosphopentomutase	2dr1p[c] <=> 2dr5p[c]	(PICST_77218 or PICST_91072)	PICST_77218 PICST_91072	(PGM2 or PGM3)	Nucleotide Salvage Pathway	1	-1000	1000	0	4	5.4.2.7
PPNCL2	Phosphopantothenate-cysteine ligase	4ppan[c] + ctp[c] + cys-L[c] -> 4ppcys[c] + cmp[c] + h[c] + ppi[c]	PICST_54534	PICST_54534	CAB2	Pantotheonate and CoA metabolism	0	0	1000	0	2	6.3.2.5
PPND	Prephenate dehydrogenase (NADP)	nadp[c] + pphn[c] -> 34hpp[c] + co2[c] + nadph[c]	PICST_52223	PICST_52223	TYR1	Phenylalanine, Tyrosine and Trytophan Biosynthesis	0	0	1000	0	4	1.3.1.13
PPNDH	Prephenate dehydratase	h[c] + pphn[c] -> co2[c] + h2o[c] + phpyr[c]	PICST_33690	PICST_33690	HYP	Phenylalanine, Tyrosine and Trytophan Biosynthesis	0	0	1000	0	4	4.2.1.51
PPPG9tm	protoporphyrinogen IX mitochondrial transport	pppg9[c] <=> pppg9[m]				Transport Mitochondrial	1	-1000	1000	0
PPPGOm	protoporphyrinogen oxidase, mitochondrial	3 o2[m] + 2 pppg9[m] -> 6 h2o[m] + 2 ppp9[m]	PICST_55152	PICST_55152	HEM14	Porphyrin and chlorophyll metabolism	0	0	1000	0	4	1.3.3.4
PPTTm	Trans-pentaprenyltranstransferase, mitochondrial	ipdp[m] + pendp[m] -> hexdp[m] + ppi[m]	PICST_86778	PICST_86778	COQ1	Quinone Synthesis	0	0	1000	0	4	2.5.1.33
PPYRDC	Phenylpyruvate decarboxylase	h[c] + phpyr[c] -> co2[c] + pacald[c]	PICST_62095	PICST_62095	ARO10	Phenylalanine Metabolism	0	0	1000	0	4	4.1.1.-
PRAGS	Phosphoribosylglycinamide synthase	atp[c] + gly[c] + pram[c] <=> adp[c] + gar[c] + h[c] + pi[c]	PICST_78660	PICST_78660	HYP	Purine Metabolism	1	-1000	1000	0	4	6.3.4.13
PRAI	Phosphoribosylanthranilate isomerase	pran[c] -> 2cpr5p[c]	PICST_38245	PICST_38245	TRP1	Phenylalanine, Tyrosine and Trytophan Biosynthesis	0	0	1000	0	4	5.3.1.24
PRAIS	Phosphoribosylaminoimidazole synthase	atp[c] + fpram[c] -> adp[c] + air[c] + 2 h[c] + pi[c]	PICST_78660	PICST_78660	HYP	Purine Metabolism	0	0	1000	0	4	6.3.3.1
PRAMPC	Phosphoribosyl-AMP cyclohydrolase	h2o[c] + prbamp[c] -> prfp[c]	PICST_89228	PICST_89228	HIS2	Histidine Metabolism	0	0	1000	0	4	3.5.4.19
PRASCS	Phosphoribosyl aminoimidazole succinocarboxamide synthase	5aizc[c] + asp-L[c] + atp[c] <=> 25aics[c] + adp[c] + h[c] + pi[c]	PICST_49451	PICST_49451	PUR7	Purine Metabolism	1	-1000	1000	0	4	6.3.2.6
PRATPP	Phosphoribosyl-ATP pyrophosphatase	h2o[c] + prbatp[c] -> h[c] + ppi[c] + prbamp[c]	PICST_89228	PICST_89228	HIS2	Histidine Metabolism	0	0	1000	0	4	3.6.1.31
PRFGS	Phosphoribosylformylglycinamidine synthase	atp[c] + fgam[c] + gln-L[c] + h2o[c] -> adp[c] + fpram[c] + glu-L[c] + h[c] + pi[c]	PICST_75569	PICST_75569	ADE6	Purine Metabolism	0	0	1000	0	4	6.3.5.3
PRMICI	Imidazole-4-carboxamide isomerase	prfp[c] -> prlp[c]	PICST_34105	PICST_34105	HYP	Histidine Metabolism	0	0	1000	0	4	5.3.1.16
PRO1m	Proline oxidase (NAD), mitochondrial	nad[m] + pro-L[m] -> 1pyr5c[m] + 2 h[m] + nadh[m]	PICST_84147	PICST_84147	PUT1	Arginine and Proline Metabolism	0	0	1000	0	4	1.5.99.8
PROt2r	L-proline reversible transport via proton symport	h[e] + pro-L[e] <=> h[c] + pro-L[c]	(PICST_57189 or PICST_52197or PICST_32180 or PICST_68755 or PICST_11039 or PICST_78721 or PICST_37009 or PICST_41966 or PICST_67826 or PICST_52358 or PICST_28502)	PICST_57189 PICST_52197 PICST_32180 PICST_68755 PICST_11039 PICST_78721 PICST_37009 PICST_41966 PICST_67826 PICST_52358 PICST_28502	(PUT4.1 or DIP5.5 or GAP1.1 or GAP1.2 or GAP1.8 or GAP1.6 or GAP1.4 or GAP1.7 or GAP1.5 or or AGP3 or AGP2)	Transport Reaction	1	-1000	1000	0
PROtm	L-proline Transport Mitochondrial	pro-L[c] <=> pro-L[m]				Transport Mitochondrial	1	-1000	1000	0
PRPPS	Phosphoribosylpyrophosphate synthetase	atp[c] + r5p[c] <=> amp[c] + h[c] + prpp[c]	(PICST_34307 or PICST_65580 or PICST_66107 or PICST_78248)	PICST_34307 PICST_65580 PICST_66107 PICST_78248	(KPR4 or PRS1 or PRS2 or PRS5)	Pentose Phosphate Pathway	1	-1000	1000	0	4	2.7.6.1
PSCVT	3-phosphoshikimate 1-carboxyvinyltransferase	pep[c] + skm5p[c] -> 3psme[c] + pi[c]	PICST_89141	PICST_89141	HYP	Phenylalanine, Tyrosine and Trytophan Biosynthesis	0	0	1000	0	4	2.5.1.19
PSER_Lt	O-Phospho-L-serine transport in via proton symport	h[e] + pser-L[e] <=> h[c] + pser-L[c]				Transport Reaction	1	-1000	1000	0
PSERDc	Phosphatidylserine decarboxylase	h[c] + 0.01 ps[c] -> co2[c] + 0.01 pe[c]	PICST_40695	PICST_40695	PSD2	Phospholipid Metabolism	0	0	1000	0	4	4.1.1.65
PSERDm	Phosphatidylserine decarboxylase Mitochondrial	h[m] + 0.01 ps[m] -> co2[m] + 0.01 pe[m]	PICST_32693	PICST_32693	PSD1	Phospholipid Metabolism	0	0	1000	0	4	4.1.1.65
PSERSm	Phosphatidylserine synthase, mitochondrial	0.01 cdpdag[m] + ser-L[m] <=> cmp[m] + h[m] + 0.01 ps[m]	PICST_51913	PICST_51913	CHO1	Glycine, serine and threonine metabolism	1	-1000	1000	0	4	2.7.8.8
PSERT	Phosphoserine transaminase	3php[c] + glu-L[c] -> akg[c] + pser-L[c]	PICST_36392	PICST_36392	SER1	Glycine, serine and threonine metabolism	0	0	1000	0	4	2.6.1.52
PSPHPL	phytosphingosine phosphate lyase	psph1p[c] -> 2hhxdal[c] + ethamp[c]	PICST_87778	PICST_87778	HYP	Sphingolipid Metabolism	0	0	1000	0	2	4.1.2.27
PSPHS	Phytosphingosine synthesis	h[c] + nadph[c] + o2[c] + sphgn[c] -> h2o[c] + nadp[c] + psphings[c]	PICST_77904	PICST_77904	SUR2	Sphingolipid Metabolism	0	0	1000	0	2	1.14.-.-
PSPL	Phosphoserine phosphatase (L-serine)	h2o[c] + pser-L[c] -> pi[c] + ser-L[c]	PICST_40365	PICST_40365	PSP1	Glycine, serine and threonine metabolism	0	0	1000	0	4	3.1.3.3
PStm	phosphatidylserine mitochondrial transport,	ps[c] <=> ps[m]				Transport Mitochondrial	1	-1000	1000	0
PTPAT	Pantetheine-phosphate adenylyltransferase	atp[c] + h[c] + pan4p[c] -> dpcoa[c] + ppi[c]	PICST_46142	PICST_46142	CAB4	Pantotheonate and CoA metabolism	0	0	1000	0	2	2.7.7.3
PTRCt	putrescine transport in via proton antiport, irreversible	h[c] + ptrc[e] -> ptrc[c] + h[e]				Transport Reaction	0	0	1000	0
PUNP1	purine nucleoside phosphorylase Adenosine	adn[c] + pi[c] <=> ade[c] + r1p[c]				Nucleotide Salvage Pathway	1	-1000	1000	0
PUNP2	purine-nucleoside phosphorylase (Deoxyadenosine)	dad-2[c] + pi[c] <=> 2dr1p[c] + ade[c]				Nucleotide Salvage Pathway	1	-1000	1000	0
PUNP3	purine nucleoside phosphorylase Guanosine	gsn[c] + pi[c] <=> gua[c] + r1p[c]				Nucleotide Salvage Pathway	1	-1000	1000	0
PUNP4	purine-nucleoside phosphorylase (Deoxyguanosine)	dgsn[c] + pi[c] <=> 2dr1p[c] + gua[c]				Nucleotide Salvage Pathway	1	-1000	1000	0
PUNP5	purine nucleoside phosphorylase Inosine	ins[c] + pi[c] <=> hxan[c] + r1p[c]				Nucleotide Salvage Pathway	1	-1000	1000	0
PUNP6	purine-nucleoside phosphorylase (Deoxyinosine)	din[c] + pi[c] <=> 2dr1p[c] + hxan[c]				Nucleotide Salvage Pathway	1	-1000	1000	0
PUNP7	purine nucleoside phosphorylase Xanthosine	pi[c] + xtsn[c] <=> r1p[c] + xan[c]				Purine Metabolism	1	-1000	1000	0
PYAM5PO	Pyridoxamine 5'-phosphate oxidase	h2o[c] + o2[c] + pyam5p[c] -> h2o2[c] + nh4[c] + pydx5p[c]	PICST_50793	PICST_50793	PDX3	Vitamin B6 Metabolism	0	0	1000	0	4	1.4.3.5
PYD5PS	Pyridoxal-5'-phosphate synthase	g3p[c] + gln-L[c] + r5p[c] -> pydx5p[c] + glu-L[c]	(PICST_57750 or PICST_57121)	PICST_57750 PICST_57121	(HYP1 or HYP2)	Vitamin B6 Metabolism	0	0	1000	0	2
PYDAMK	Pyridoxamine kinase	atp[c] + pydam[c] -> adp[c] + h[c] + pyam5p[c]	(PICST_31981 or PICST_34206)	PICST_31981 PICST_34206	(BUD17 or BUD16)	Vitamin B6 Metabolism	0	0	1000	0	4	2.7.1.35
PYDDH	Pyridoxine Dehydrogenase	pydxn[c] + nadp[c] <=> nadph[c] + h[c] + pydx[c]	PICST_59193	PICST_59193	PLR1	Vitamin B6 Metabolism	1	-1000	1000	0	2	1.1.1.65
PYDXK	Pyridoxal kinase	atp[c] + pydx[c] -> adp[c] + h[c] + pydx5p[c]	(PICST_31981 or PICST_34206)	PICST_31981 PICST_34206	(BUD17 or BUD16)	Vitamin B6 Metabolism	0	0	1000	0	4	2.7.1.35
PYDXNK	Pyridoxine kinase	atp[c] + pydxn[c] -> adp[c] + h[c] + pdx5p[c]	(PICST_31981 or PICST_34206)	PICST_31981 PICST_34206	(BUD17 or BUD16)	Vitamin B6 Metabolism	0	0	1000	0	4	2.7.1.35
PYDXNO	Pyridoxine oxidase	o2[c] + pydxn[c] -> h2o2[c] + pydx[c]	PICST_50793	PICST_50793	PDX3	Vitamin B6 Metabolism	0	0	1000	0	4	1.4.3.5
PYDXO	Pyridoxal oxidase	2 h2o[c] + nh4[c] + 0.5 o2[c] + pydx[c] <=> 2 h2o2[c] + pydam[c]	PICST_50793	PICST_50793	PDX3	Vitamin B6 Metabolism	1	-1000	1000	0	4	1.4.3.5
PYK	Pyruvate kinase	adp[c] + h[c] + pep[c] -> atp[c] + pyr[c]	PICST_83166	PICST_83166	PYK1	Glycolysis/Gluconeogenesis	0	0	1000	0	4	2.7.1.40
PYK1	Pyruvate kinase GDP	gdp[c] + h[c] + pep[c] -> gtp[c] + pyr[c]	PICST_83166	PICST_83166	PYK1	Purine Metabolism	0	0	1000	0	4	2.7.1.40
PYR5CDm	D1-pyrroline-5-carboxylate dehydrogenase, mitochondrial	glu5sa[m] + h2o[m] + nadp[m] -> glu-L[m] + 2 h[m] + nadph[m]	PICST_55391	PICST_55391	PUT2	Alanine, aspartate and glutamate metabolism	0	0	1000	0	4	1.5.1.12
PYRDC	Pyruvate decarboxylase	h[c] + pyr[c] -> acald[c] + co2[c]	(PICST_64926 or PICST_86443)	PICST_64926 PICST_86443	(PDC1 or PDC2)	Pyruvate Metabolism	0	0	1000	0	4	4.1.1.1
PYRt	Pyruvate exchange, diffusion	pyr[c] -> pyr[e]				Transport Reaction	0	0	1000	0
PYRt1	pyruvate transport in via proton symport	h[e] + pyr[e] -> h[c] + pyr[c]				Transport Reaction	0	0	1000	0
PYRtm	pyruvate mitochondrial transport via proton symport	h[c] + pyr[c] <=> h[m] + pyr[m]				Transport Mitochondrial	1	-1000	1000	0
QUILSYN	Quinolinate Synthase (Eukaryotic)	cmusa[c] -> h[c] + h2o[c] + quln[c]				Tryptophan Metabolism	0	0	1000	0	4
QULNS	quinolinate synthase	dhap[c] + iasp[c] -> 2 h2o[c] + pi[c] + quln[c]				Folate Metabolism	0	0	1000	0	1
RBFK	Riboflavin kinase	atp[c] + ribflv[c] -> adp[c] + fmn[c] + h[c]	PICST_50354	PICST_50354	FMN1	Riboflavin Metabolism	0	0	1000	0	4	2.7.1.26
RBFSa	Riboflavin synthase alpha chain	4r5au[c] + db4p[c] -> dmlz[c] + 2 h2o[c] + pi[c]	PICST_40556	PICST_40556	RIB5	Riboflavin Metabolism	0	0	1000	0	4	2.5.1.9
RBFSb	Riboflavin synthase beta chain	2 dmlz[c] -> 4r5au[c] + ribflv[c]	PICST_51333	PICST_51333	RIB4	Riboflavin Metabolism	0	0	1000	0	4	2.5.1.9
RBK	Ribokinase	atp[c] + rib-D[c] -> adp[c] + h[c] + r5p[c]	PICST_75489	PICST_75489	RBK1	Pentose Phosphate Pathway	0	0	1000	0	4	2.7.1.15
RBLK	Ribulokinase	atp[c] + rbl-D[c] -> adp[c] + h[c] + ru5p-D[c]				Pentose and glucuronate interconversions	0	0	1000	0	4	2.7.1.16
RBTDH	Ribitol-2-Dehydrogenase	rbt[c] + nad[c] <=> rbl-D[c] + nadh[c] + h[c]	(PICST_36953 or PICST_53846 or PICST_80053)	PICST_36953 PICST_53846 PICST_80053	(TSC10 or AYR3 or YIM4)	Pentose and glucuronate interconversions	1	-1000	1000	0	1	1.1.1.56
RHAMDEH	L-Rhamnonate dehydratase	rhamn[c] -> 23drhamn[c] + h2o[c]				Fructose and Mannose Metabolism	0	0	1000	0
RHAMDH	Rhamnose dehydrogenase	rham-L[c] + nad[c] -> rhamlac[c] + h[c] + nadh[c]				Fructose and Mannose Metabolism	0	0	1000	0
RHAMLAC	L-Rhamnono-lactonase	rhamlac[c] + h2o[c] -> rhamn[c]				Fructose and Mannose Metabolism	0	0	1000	0
RIBFLVt2	riboflavin transport in via proton symport	h[e] + ribflv[e] -> h[c] + ribflv[c]				Transport Reaction	0	0	1000	0
Ribitolt	Ribitol reversible transport	rbt[e] <=> rbt[c]				Transport Reaction	1	-1000	1000	0
RIBt	ribose transport in via proton symporter	h[e] + rib-D[e] -> h[c] + rib-D[c]				Transport Reaction	0	0	1000	0
RIBUK	Ribulokinase	atp[c] + ribu-D[c] -> adp[c] + h[c] + ru5p-D[c]				Pentose Phosphate Pathway	0	0	1000	0
RNDR1	Ribonucleoside-diphosphate reductase (ADP)	adp[c] + trdrd[c] -> dadp[c] + h2o[c] + trdox[c]	(((PICST_29856 and PICST_70259) and PICST_39568) or ((PICST_75662 and PICST_70259) and PICST_39568))	PICST_29856 PICST_70259 PICST_39568 PICST_75662	(((RNR1.1 and RNR2) and TRX1) or ((RNR1.2 and RNR2) and TRX1))	Purine Metabolism	0	0	1000	0	4	1.17.4.1
RNDR2	Ribonucleoside-diphosphate reductase (GDP)	gdp[c] + trdrd[c] -> dgdp[c] + h2o[c] + trdox[c]	(((PICST_29856 and PICST_70259) and PICST_39568) or ((PICST_75662 and PICST_70259) and PICST_39568))	PICST_29856 PICST_70259 PICST_39568 PICST_75662	(((RNR1.1 and RNR2) and TRX1) or ((RNR1.2 and RNR2) and TRX1))	Purine Metabolism	0	0	1000	0	4	1.17.4.1
RNDR3	Ribonucleoside-diphosphate reductase (CDP)	cdp[c] + trdrd[c] -> dcdp[c] + h2o[c] + trdox[c]	(((PICST_29856 and PICST_70259) and PICST_39568) or ((PICST_75662 and PICST_70259) and PICST_39568))	PICST_29856 PICST_70259 PICST_39568 PICST_75662	(((RNR1.1 and RNR2) and TRX1) or ((RNR1.2 and RNR2) and TRX1))	Purine Metabolism	0	0	1000	0	4	1.17.4.1
RNDR4	Ribonucleoside-diphosphate reductase (UDP)	trdrd[c] + udp[c] -> dudp[c] + h2o[c] + trdox[c]	(((PICST_29856 and PICST_70259) and PICST_39568) or ((PICST_75662 and PICST_70259) and PICST_39568))	PICST_29856 PICST_70259 PICST_39568 PICST_75662	(((RNR1.1 and RNR2) and TRX1) or ((RNR1.2 and RNR2) and TRX1))	Purine Metabolism	0	0	1000	0	4	1.17.4.1
RNMK	ribosylnicotinamide kinase	atp[c] + rnam[c] -> adp[c] + h[c] + nmn[c]	PICST_68496	PICST_68496	HYP	NAD Biosynthesis	0	0	1000	0
RNTR1	ribonucleoside-triphosphate reductase (ATP)	atp[c] + trdrd[c] -> datp[c] + h2o[c] + trdox[c]	PICST_39658	PICST_39658	HYP	Nucleotide Salvage Pathway	0	0	1000	0	2	1.17.4.2
RNTR2	ribonucleoside-triphosphate reductase (GTP)	gtp[c] + trdrd[c] -> dgtp[c] + h2o[c] + trdox[c]	PICST_39658	PICST_39658	HYP	Nucleotide Salvage Pathway	0	0	1000	0	2	1.17.4.2
RNTR3	ribonucleoside-triphosphate reductase (CTP)	ctp[c] + trdrd[c] -> dctp[c] + h2o[c] + trdox[c]	PICST_39658	PICST_39658	HYP	Nucleotide Salvage Pathway	0	0	1000	0	2	1.17.4.2
RNTR4	ribonucleoside-triphosphate reductase (UTP)	trdrd[c] + utp[c] -> dutp[c] + h2o[c] + trdox[c]	PICST_39658	PICST_39658	HYP	Nucleotide Salvage Pathway	0	0	1000	0	2	1.17.4.2
RPE	Ribulose 5-phosphate 3-epimerase	ru5p-D[c] <=> xu5p-D[c]	PICST_50761	PICST_50761	RPE1	Pentose Phosphate Pathway	1	-1000	1000	0	4	5.1.3.1
RPI	Ribose-5-phosphate isomerase	r5p[c] <=> ru5p-D[c]	(PICST_76151 or PICST_57049)	PICST_76151 PICST_57049	(RKI1 or RPI1)	Pentose Phosphate Pathway	1	-1000	1000	0	4	5.3.1.6
SACCD1	Saccharopine dehydrogenase (NADP, L-glutamate forming)	L2aadp6sa[c] + glu-L[c] + h[c] + nadph[c] <=> h2o[c] + nadp[c] + saccrp-L[c]	PICST_70210	PICST_70210	LYS9	Lysine Biosynthesis	1	-1000	1000	0	4	1.5.1.10
SACCD2	Saccharopine dehydrogenase (NAD, L-lysine forming)	h2o[c] + nad[c] + saccrp-L[c] <=> akg[c] + h[c] + lys-L[c] + nadh[c]	PICST_86170	PICST_86170	LYS1	Lysine Biosynthesis	1	-1000	1000	0	4	1.5.1.7
SADT	Sulfate adenylyltransferase	atp[c] + h[c] + so4[c] -> aps[c] + ppi[c]	PICST_75451	PICST_75451	MET3	Sulphur Metabolism	0	0	1000	0	4	2.7.7.4
SALACLYASE	3-Sulfo-L-alanine carboxy-lyase	lcyst[c] -> taur[c] + co2[c]	PICST_40180	PICST_40180	DCE1	Cysteine and Methionine Metabolism	0	0	1000	0		4.1.1.15
SAM24MT	S-adenosyl-methionine delta-24-sterol-c-methyltransferase	amet[c] + zymst[c] -> ahcys[c] + fecost[c] + h[c]	PICST_80971	PICST_80971	HYP	Sterol Biosynthesis	0	0	1000	0	2	2.1.1.41
SBPP1er	sphingoid base-phosphate phosphatase (sphinganine 1-phosphatase), endoplasmic reticulum	h2o[c] + sph1p[c] -> pi[c] + sphgn[c]	PICST_28253	PICST_28253	HYP	Sphingolipid Metabolism	0	0	1000	0	2	3.1.3.-
SBPP2er	sphingoid base-phosphate phosphatase (phytosphingosine 1-phosphate), endoplasmic reticulum	h2o[c] + psph1p[c] -> pi[c] + psphings[c]	PICST_28253	PICST_28253	HYP	Sphingolipid Metabolism	0	0	1000	0	2	3.1.3.-
SBT_Dt	D-sorbitol transport via passive diffusion	sbt-D[e] <=> sbt-D[c]				Transport Reaction	1	-1000	1000	0
SBT_Lt	L-sorbitol transport via passive diffusion	sbt-L[e] <=> sbt-L[c]				Transport Reaction	1	-1000	1000	0
SBTD_D	D-sorbitol dehydrogenase (D-fructose producing)	nad[c] + sbt-D[c] -> fru[c] + h[c] + nadh[c]	PICST_40172	PICST_40172	SOR3	Fructose and Mannose Metabolism	0	0	1000	0	1	1.1.1.14
SBTD_L	L-sorbitol dehydrogenase (L-sorbose-producing)	nad[c] + sbt-L[c] -> h[c] + nadh[c] + srb-L[c]	PICST_40172	PICST_40172	SOR3	Fructose and Mannose Metabolism	0	0	1000	0	1	1.1.1.14
SBTR	D-sorbitol reductase	glc-D[c] + h[c] + nadph[c] -> nadp[c] + sbt-D[c]	PICST_89614	PICST_89614	XYL1	Alternate Carbon metabolism	0	0	1000	0
SERAT	serine O-acetyltransferase, irreversible	accoa[c] + ser-L[c] -> acser[c] + coa[c]				Cysteine and Methionine Metabolism	0	0	1000	0
SERPT	Serine C palmitoyltransferase	h[c] + pmtcoa[c] + ser-L[c] -> 3dsphgn[c] + co2[c] + coa[c]	(PICST_84331 and PICST_90811)	PICST_84331 PICST_90811	(LCB2 and LCB1)	Sphingolipid Metabolism	0	0	1000	0	4	2.3.1.50
SERt	L-serine reversible transport via proton symport	h[e] + ser-L[e] <=> h[c] + ser-L[c]	(PICST_32180 or PICST_68755 or PICST_11039 or PICST_78721 or PICST_37009 or PICST_41966 or PICST_67826 or PICST_39044 or PICST_44246 or PICST_51094 or PICST_82860 or PICST_52358 or PICST_28502)	PICST_32180 PICST_68755 PICST_11039 PICST_78721 PICST_37009 PICST_41966 PICST_67826 PICST_39044 PICST_44246 PICST_51094 PICST_82860 PICST_52358 PICST_28502	(GAP1.1 or GAP1.2 or GAP1.8 or GAP1.6 or GAP1.4 or GAP1.7 or GAP1.5 or DIP5.1 or DIP5.2 or DIP5.4 or DIP5.3 or or AGP3 or AGP2)	Transport Reaction	1	-1000	1000	0
SERtm	serine mitochondrial transport via proton symport	h[c] + ser-L[c] <=> h[m] + ser-L[m]				Transport Mitochondrial	1	-1000	1000	0
SFC1	Succinate/fumarate mitochondrial transporter	succ[c] + fum[m] <=> fum[c] + succ[m]	PICST_60344	PICST_60344	SFC1	Transport Mitochondrial	1	-1000	1000	0
SHCHD	sirohydrochlorin dehydrogenase	dscl[c] + nadp[c] -> h[c] + nadph[c] + scl[c]	PICST_63116	PICST_63116	MET8	Porphyrin and chlorophyll metabolism	0	0	1000	0	4	1.3.1.76
SHCHF	sirohydrochlorin ferrochetalase	fe2[c] + scl[c] -> 3 h[c] + sheme[c]	PICST_63116	PICST_63116	MET8	Porphyrin and chlorophyll metabolism	0	0	1000	0	4	4.99.1.4
SHK3D	shikimate dehydrogenase	3dhsk[c] + h[c] + nadph[c] -> nadp[c] + skm[c]	PICST_89141	PICST_89141	HYP	Phenylalanine, Tyrosine and Trytophan Biosynthesis	0	0	1000	0	4	1.1.1.25
SHKK	shikimate kinase	atp[c] + skm[c] -> adp[c] + h[c] + skm5p[c]	PICST_89141	PICST_89141	HYP	Phenylalanine, Tyrosine and Trytophan Biosynthesis	0	0	1000	0	4	2.7.1.71
SHSL1	O-succinylhomoserine lyase (L-cysteine)	cys-L[c] + suchms[c] -> cyst-L[c] + h[c] + succ[c]	(PICST_36608 or PICST_59680)	PICST_36608 PICST_59680	(HYP or HYP)	Cysteine and Methionine Metabolism	0	0	1000	0
SHSL4	O-succinylhomoserine lyase	h2o[c] + suchms[c] <=> 2obut[c] + h[c] + nh4[c] + succ[c]	(PICST_36608 or PICST_59680)	PICST_36608 PICST_59680	(HYP or HYP)	Cysteine and Methionine Metabolism	1	-1000	1000	0
SLCBK1	sphingolipid long chain base kinase (sphinganine)	atp[c] + sphgn[c] -> adp[c] + h[c] + sph1p[c]	PICST_54239	PICST_54239	SPH1	Sphingolipid Metabolism	0	0	1000	0	2	2.7.1.91
SLCBK2	sphingolipid long chain base kinase (phytosphingosine)	atp[c] + psphings[c] -> adp[c] + h[c] + psph1p[c]	PICST_54239	PICST_54239	SPH1	Sphingolipid Metabolism	0	0	1000	0	2	2.7.1.91
SO3t	sulfite transport (efflux, cytosol to extracellular)	so3[c] -> so3[e]				Transport Reaction	0	0	1000	0
SO4t	sulfate irreversible uniport	so4[e] -> so4[c]	(PICST_85968 or PICST_51416 or PICST_32535 or PICST_80830)	PICST_85968 PICST_51416 PICST_ 32535 PICST_80830	(SUL1 or SUL3 or SUL4 or SUL2)	Transport Reaction	0	0	1000	0
SPHPL	sphinganine phosphate lyase	sph1p[c] -> ethamp[c] + hxdcal[c]	PICST_87778	PICST_87778	HYP	Sphingolipid Metabolism	0	0	1000	0	2	4.1.2.27
SPMDAT1	Spermidine acetyltransferase	accoa[c] + spmd[c] -> N1aspmd[c] + coa[c] + h[c]				Tyrosine Metabolism	0	0	1000	0
SPMDt	spermidine transport in via proton antiport	h[c] + spmd[e] -> h[e] + spmd[c]				Transport Reaction	0	0	1000	0
SPMPDE	Sphingomyelin phosphodiesterase	spmylin[c] + h2o[c] -> cer3[c] + cholp[c]	PICST_51970	PICST_51970	IFP3	Sphingolipid Metabolism	0	0	1000	0	2	3.1.4.12
SPMS	Spermidine synthase	ametam[c] + ptrc[c] -> 5mta[c] + h[c] + spmd[c]	(PICST_84352 or PICST_40259)	PICST_84352 PICST_40259	(HYP or HYP)	Arginine and Proline Metabolism	0	0	1000	0	4	2.5.1.16
SPMS1	Spermine synthase	ametam[c] + spmd[c] -> 5mta[c] + h[c] + sprm[c]	(PICST_84352 or PICST_40259)	PICST_84352 PICST_40259	(HYP or HYP)	Arginine and Proline Metabolism	0	0	1000	0	4	2.5.1.16
SPRMDAT1	Spermine acetyltransferase	accoa[c] + sprm[c] -> N1sprm[c] + coa[c] + h[c]				Tyrosine Metabolism	0	0	1000	0
SPRMt	Spermine transport via proton antiport	h[c] + sprm[e] -> sprm[c] + h[e]				Transport Reaction	0	0	1000	0
SQLE	Squalene epoxidase	h[c] + nadph[c] + o2[c] + sql[c] -> Ssq23epx[c] + h2o[c] + nadp[c]	PICST_75910	PICST_75910	ERG1	Sterol Biosynthesis	0	0	1000	0	4	1.14.99.7
SQLS	Squalene synthase	2 frdp[c] + h[c] + nadph[c] -> nadp[c] + 2 ppi[c] + sql[c]	PICST_83429	PICST_83429	ERG9	Sterol Biosynthesis	0	0	1000	0	4	2.5.1.21
SRB_Lt	L-sorbose reversible transport	srb-L[e] <=> srb-L[c]				Transport Reaction	1	-1000	1000	0
SUCCDH1m	Succinate Dehydrogenase (Ubiquinone) Mitochondrial	fadh2[m] + q6[m] -> q6h2[m] + fad[m]	(PICST_66251 and PICST_50416 and PICST_35527 and PICST_90476)	PICST_66251 PICST_50416 PICST_35527 PICST_90476	(SDH1 and SDH2 and SDH6 and SDH4)	Citrate cycle (TCA cycle)	0	0	1000	0		1.3.5.1
SUCCDHm	Succinate Dehydrogenase (Ubiquinone) Mitochondrial	succ[m] + q6[m] <=> q6h2[m] + fum[m]	(PICST_66251 and PICST_50416 and PICST_35527 and PICST_90476)	PICST_66251 PICST_50416 PICST_35527 PICST_90476	(SDH1 and SDH2 and SDH6 and SDH4)	Citrate cycle (TCA cycle)	1	-1000	1000	0	4	1.3.5.1
SUCCDHpm	Succinate Dehydrogenase (Flavoprotein) Mitochondrial	succ[m] + fad[m] <=> fadh2[m] + fum[m]	(PICST_66251 and PICST_50416 and PICST_35527 and PICST_90476)	PICST_66251 PICST_50416 PICST_35527 PICST_90476	(SDH1 and SDH2 and SDH6 and SDH4)	Citrate cycle (TCA cycle)	1	-1000	1000	0	1	1.3.99.1
SUCCSALDH	Succinate Semialdehyde Dehydrogenase	succsal[c] + nadp[c] + h2o[c] -> succ[c] + nadph[c] + 2 h[c]	(PICST_40468 or PICST_57266)	PICST_40468 PICST_57266	(UGA2 or UGA22)	Butanoate Metabolism	0	0	1000	0	4	1.2.1.16
SUCCt	succinate transport via proton symport	h[e] + succ[e] <=> h[c] + succ[c]				Transport Reaction	1	-1000	1000	0
SUCCtm	Succinate Transport Mitochondrial	succ[c] + pi[m] <=> pi[c] + succ[m]	PICST_78946	PICST_78946	DIC1	Transport Mitochondrial	1	-1000	1000	0
SUCH	Alpha-glucoside glucohydrolase	h2o[c] + sucr[c] -> fru[c] + glc-D[c]	(PICST_29292 or PICST_42120 or PICST_56703 or PICST_85073)	PICST_29292 PICST_42120 PICST_56703 PICST_85073	(MAL9 or MAL6 or CGA1 or ROT2)	Sucrose and Starch Metabolism	0	0	1000	0	1	3.2.1.20
SUCOAS1m	Succinate-CoA ligase (ATP-forming), mitochondrial	atp[m] + coa[m] + succ[m] <=> adp[m] + pi[m] + succoa[m]	(PICST_69303 and PICST_66961)	PICST_69303 PICST_66961	(LSC1 and LSC2)	Citrate cycle (TCA cycle)	1	-1000	1000	0	4	6.2.1.4
SUCOASm	Succinate-CoA ligase (GDP-forming), mitochondrial	gtp[m] + coa[m] + succ[m] <=> gdp[m] + pi[m] + succoa[m]	(PICST_69303 and PICST_66961)	PICST_69303 PICST_66961	(LSC1 and LSC2)	Citrate cycle (TCA cycle)	1	-1000	1000	0	4	6.2.1.4
SUCRt2	sucrose transport in via proton symport	h[e] + sucr[e] -> h[c] + sucr[c]				Transport Reaction	0	0	1000	0
SULRy	Sulfite reductase (NADPH)	3 h2o[c] + h2s[c] + 3 nadp[c] <=> 5 h[c] + 3 nadph[c] + so3[c]	PICST_83457	PICST_83457	HYP	Sulphur Metabolism	1	-1000	1000	0	4	1.8.2.2
TAGL	Triacylglycerol lipase	0.01 triglyc[c] + h2o[c] -> 0.028 hexa[c] + 0.023 octa[c] + 0.019 dca[c] + 0.115 ddca[c] + 0.058 ttdca[c] + 0.180 hdca[c] + 0.078 hdcea[c] + 0.035 ocdca[c] + 0.315 ocdcea[c] + 0.094 ocdcya[c] + 0.012 ocdcta[c] + 0.011 eicosapen[c] + 0.010 docosa[c] + 0.01 12dgr[c]	(PICST_60390 or PICST_78871 or PICST_80311)	(PICST_60390 or PICST_78871 or PICST_80311)	(LIP11 or HYP or SEC31)	Glycerolipid Metabolism	0	0	1000	0	4	3.1.1.3
TALA	Transaldolase	g3p[c] + s7p[c] <=> e4p[c] + f6p[c]	PICST_74289	PICST_74289	TAL1	Pentose Phosphate Pathway	1	-1000	1000	0	4	2.2.1.2
TAUDIO	Taurine dioxygenase	taur[c] + o2[c] + akg[c] -> succ[c] + amacald[c] + so3[c] + co2[c]	(PICST_34605 or PICST_39554)	PICST_34605 PICST_39554	(TCD4 or IFH2)	Cysteine and Methionine Metabolism	0	0	1000	0		1.14.11.17
TAURt	Taurine Transport	taur[c] <=> taur[e]				Transport Reaction	1	-1000	1000	0
THFATm	tetrahydrofolate aminomethyltransferase, mitochondrial	h2o[m] + methf[m] -> 5fthf[m] + h[m]	PICST_83560	PICST_83560	GCV1	Folate Metabolism	0	0	1000	0	3	2.1.2.10
THFGLUS	Tetrahydrofolate:L-glutamate gamma-ligase (ADP-forming)	atp[c] + glu-L[c] + thf[c] <=> adp[c] + h[c] + pi[c] + thfglu[c]	(PICST_47181 or PICST_71737)	PICST_47181 PICST_71737	(FOL3 or HYP)	Folate Metabolism	1	-1000	1000	0	3	6.3.2.17
THMDP	Thiamin diphosphatase	2 h2o[c] + thmpp[c] -> h[c] + 2 pi[c] + thm[c]	(PICST_74933 or PICST_82137 or PICST_72696)	PICST_74933 PICST_82137 PICST_72696	(YUB4 or YMR1or HAM1)	Thiamine Metabolism	0	0	1000	0	2	3.1.3.2
THMDPt	thiamin diphosphatase, extracellular	2 h2o[e] + thmpp[e] -> h[e] + 2 pi[e] + thm[e]				Transport Reaction	0	0	1000	0
THMDt2	thymidine transport in via proton symport	h[e] + thymd[e] <=> h[c] + thymd[c]				Transport Reaction	1	-1000	1000	0
THMP	Thiamin phosphatase	h2o[c] + thmmp[c] -> pi[c] + thm[c]	(PICST_74933 or PICST_82137)	PICST_74933 PICST_82137	(YUB4 or YMR1)	Thiamine Metabolism	0	0	1000	0	2	3.1.3.-
THMPt	thiamin phosphatase, extracellular	h2o[e] + thmmp[e] -> pi[e] + thm[e]				Transport Reaction	0	0	1000	0
THMt	Thiamine transport in via proton symport	h[e] + thm[e] -> h[c] + thm[c]	PICST_29465	PICST_29465	THI7	Transport Reaction	0	0	1000	0
THRA	Threonine aldolase	acald[c] + gly[c] -> thr-L[c]	(PICST_71203 or PICST_74130)	PICST_71203 PICST_74130	(GLY2 or GLY1)	Glycine, serine and threonine metabolism	0	0	1000	0	4	4.1.2.5
THRD	L-threonine deaminase	thr-L[c] -> 2obut[c] + nh4[c]	PICST_83915	PICST_83915	ILV1	Glycine, serine and threonine metabolism	0	0	1000	0	4	4.3.1.19
THRDm	L-threonine deaminase, mitochondrial	thr-L[m] -> 2obut[m] + nh4[m]	PICST_83915	PICST_83915	ILV1	Valine, leucine and isoleucine Biosynthesis	0	0	1000	0	4	4.3.1.19
THRS	Threonine synthase	h2o[c] + phom[c] -> pi[c] + thr-L[c]	PICST_65754	PICST_65754	THR4	Glycine, serine and threonine metabolism	0	0	1000	0	4	4.2.3.1
THRt2m	threonine mitochondrial transport via proton symport	h[c] + thr-L[c] <=> h[m] + thr-L[m]				Transport Mitochondrial	1	-1000	1000	0
THRt2r	L-threonine reversible transport via proton symport	h[e] + thr-L[e] <=> h[c] + thr-L[c]	(PICST_32180 or PICST_68755 or PICST_11039 or PICST_78721 or PICST_37009 or PICST_41966 or PICST_67826)	PICST_32180 PICST_68755 PICST_11039 PICST_78721 PICST_37009 PICST_41966 PICST_67826 PICST_52358 PICST_28502	(GAP1.1 or GAP1.2 or GAP1.8 or GAP1.6 or GAP1.4 or GAP1.7 or GAP1.5 or AGP3 or AGP2)	Transport Reaction	1	-1000	1000	0
THYMt	thymine reversible transport via proton antiport	thym[c] + h[e] <=> h[c] + thym[e]				Transport Reaction	1	-1000	1000	0
THZPSN1	Thiazole phosphate synthesis (xylulose 5-phosphate),	achms[c] + cys-L[c] + gly[c] + h[c] + xu5p-D[c] -> 4abut[c] + 4mpetz[c] + ac[c] + co2[c] + 3 h2o[c] + nh4[c] + pyr[c]	PICST_50942	PICST_50942	HYP	Thiamine Metabolism	0	0	1000	0	1
THZPSN2	Thiazole phosphate synthesis (ribose 5-phosphate), yeast-specifc	achms[c] + cys-L[c] + gly[c] + h[c] + r5p[c] -> 4abut[c] + 4mpetz[c] + ac[c] + co2[c] + 3 h2o[c] + nh4[c] + pyr[c]	PICST_50942	PICST_50942	HYP	Thiamine Metabolism	0	0	1000	0	1
TKT1	Transketolase 1	e4p[c] + xu5p-D[c] <=> f6p[c] + g3p[c]	(PICST_53327 or PICST_67105)	PICST_53327 PICST_67105	(DHA1 or TKT1)	Pentose Phosphate Pathway	1	-1000	1000	0	4	2.2.1.1
TKT2	Transketolase 2	r5p[c] + xu5p-D[c] <=> g3p[c] + s7p[c]	(PICST_53327 or PICST_67105)	PICST_53327 PICST_67105	(DHA1 or TKT1)	Pentose Phosphate Pathway	1	-1000	1000	0	4	2.2.1.1
TMDK1	thymidine kinase (ATP:thymidine)	atp[c] + thymd[c] -> adp[c] + dtmp[c] + h[c]				Nucleotide Salvage Pathway	0	0	1000	0
TMDPK	Thiamine diphosphokinase	atp[c] + thm[c] -> amp[c] + h[c] + thmpp[c]	(PICST_46967 or PICST_59866)	PICST_46967 PICST_59866	(TNR3 or THI80)	Thiamine Metabolism	0	0	1000	0	4	2.7.6.2
TMDPP	Thymidine phosphorylase	pi[c] + thymd[c] <=> 2dr1p[c] + thym[c]				Nucleotide Salvage Pathway	1	-1000	1000	0
TMDPPK	Thiamine-diphosphate kinase	atp[c] + thmpp[c] -> adp[c] + thmtp[c]	(PICST_46967 or PICST_59866)	PICST_46967 PICST_59866	(TNR3 or THI80)	Thiamine Metabolism	0	0	1000	0	4	2.7.4.15
TMDS	Thymidylate synthase	dump[c] + mlthf[c] -> dhf[c] + dtmp[c]	PICST_37780	PICST_37780	TMP1	Pyrimidine Metabolism	0	0	1000	0	4	2.1.1.45
TMN	Thiaminase	h2o[c] + thm[c] -> 4ahmmp[c] + 4mhetz[c] + h[c]	PICST_70077	PICST_70077	THI20	Thiamine Metabolism	0	0	1000	0	1
TMPHi	Trimetaphosphate hydrolase	h2o[c] + tmp[c] -> h[c] + pppi[c]				Oxidative Phosphorylation	1	-1000	1000	0
TMPK	Thiamine-phosphate kinase	atp[c] + thmmp[c] <=> adp[c] + thmpp[c]				Thiamine Metabolism	1	-1000	1000	0	1	2.7.4.16
TMPPP	Thiamine-phosphate diphosphorylase	2mahmp[c] + 4mpetz[c] + h[c] -> ppi[c] + thmmp[c]	PICST_77822	PICST_77822	HYP	Thiamine Metabolism	0	0	1000	0	2	2.5.1.3
TMPt	Trimetaphosphate transport	tmp[c] <=> tmp[e]				Transport Reaction	1	-1000	1000	0
TPI	Triose-phosphate isomerase	dhap[c] <=> g3p[c]	PICST_91105	PICST_91105	TPI1	Glycolysis/Gluconeogenesis	1	-1000	1000	0	4	5.3.1.1
TRDR	Thioredoxin reductase (NADPH)	h[c] + nadph[c] + trdox[c] -> nadp[c] + trdrd[c]	PICST_59792	PICST_59792	TRR1	Pyrimidine Metabolism	0	0	1000	0	4	1.8.1.9
TRE6PP	Trehalose-phosphatase	h2o[c] + tre6p[c] -> pi[c] + tre[c]	PICST_79118	PICST_79118	TPS2	Sucrose and Starch Metabolism	0	0	1000	0	4	3.1.3.12
TRE6PS	Alpha,alpha-trehalose-phosphate synthase (UDP-forming)	g6p[c] + udpg[c] -> h[c] + tre6p[c] + udp[c]	(PICST_41330 and PICST_60441)	PICST_41330 PICST_60441	(TPS1 and TPS3)	Sucrose and Starch Metabolism	0	0	1000	0	4	2.4.1.15
TREH	Alpha,alpha-trehalase	h2o[c] + tre[c] -> 2 glc-D[c]	(PICST_64968 or PICST_80169)	PICST_64968 PICST_80169	(NTH2 or ATH1)	Sucrose and Starch Metabolism	0	0	1000	0	4	3.2.1.28
TREt	trehalose transport in via proton symporter	h[e] + tre[e] -> h[c] + tre[c]				Transport Reaction	0	0	1000	0
TRIGS	Triglycerol synthesis	0.028 hexacoa[c] + 0.023 octacoa[c] + 0.019 dcacoa[c] + 0.115 ddcacoa[c] + 0.058 tdcoa[c] + 0.180 pmtcoa[c] + 0.078 hdceacoa[c] + 0.035 stcoa[c] + 0.315 ocdceacoa[c] + 0.094 ocdcyacoa[c] + 0.012 ocdctacoa[c] + 0.011 eicosapencoa[c] + 0.010 docosacoa[c] + 0.01 12dgr[c] -> 0.01 triglyc[c] + coa[c]				Glycerolipid Metabolism	0	0	1000	0	2
TRPO2	L-Tryptophan:oxygen 2,3-oxidoreductase (decyclizing)	o2[c] + trp-L[c] -> Lfmkynr[c]	PICST_87443	PICST_87443	BNA2	Tryptophan Metabolism	0	0	1000	0	4	1.13.11.52
TRPS1	Tryptophan synthase (indoleglycerol phosphate)	3ig3p[c] + ser-L[c] -> g3p[c] + h2o[c] + trp-L[c]	PICST_69669	PICST_69669	TRP5	Phenylalanine, Tyrosine and Trytophan Biosynthesis	0	0	1000	0	4	4.2.1.20
TRPt	L-tryptophan reversible transport via proton symport	h[e] + trp-L[e] <=> h[c] + trp-L[c]	(PICST_32180 or PICST_68755 or PICST_11039 or PICST_78721 or PICST_37009 or PICST_41966 or PICST_67826 or PICST_52358 or PICST_28502)	PICST_32180 PICST_68755 PICST_11039 PICST_78721 PICST_37009 PICST_41966 PICST_67826 PICST_52358 PICST_28502	(GAP1.1 or GAP1.2 or GAP1.8 or GAP1.6 or GAP1.4 or GAP1.7 or GAP1.5 or or AGP3 or AGP2)	Transport Reaction	1	-1000	1000	0
TRPTA	tryptophan transaminase	akg[c] + trp-L[c] <=> glu-L[c] + indpyr[c]	(PICST_66767 or PICST_34099)	PICST_66767 PICST_34099	(ARO8 or ARO9.1)	Phenylalanine, Tyrosine and Trytophan Biosynthesis	1	-1000	1000	0		2.6.1.57
TTDCAt	Tetradecanoate (n-C14:0), Transport	ttdca[e] <=> ttdca[c]				Transport Reaction	1	-1000	1000	0
TYRt2m	tyrosine mitochondrial transport via proton symport	h[c] + tyr-L[c] <=> h[m] + tyr-L[m]				Transport Mitochondrial	1	-1000	1000	0
TYRt2r	L-tyrosine reversible transport via proton symport	h[e] + tyr-L[e] <=> h[c] + tyr-L[c]	(PICST_32180 or PICST_68755 or PICST_11039 or PICST_78721 or PICST_37009 or PICST_41966 or PICST_67826 or PICST_52358 or PICST_28502)	PICST_32180 PICST_68755 PICST_11039 PICST_78721 PICST_37009 PICST_41966 PICST_67826 PICST_52358 PICST_28502	(GAP1.1 or GAP1.2 or GAP1.8 or GAP1.6 or GAP1.4 or GAP1.7 or GAP1.5 or AGP3 or AGP2)	Transport Reaction	1	-1000	1000	0
TYRTA	Tyrosine transaminase	akg[c] + tyr-L[c] <=> 34hpp[c] + glu-L[c]	PICST_66059	PICST_66059	AAT2	Phenylalanine, Tyrosine and Trytophan Biosynthesis	1	-1000	1000	0	4	2.6.1.1
TYRTA1	Tyrosine transaminase	34hpp[c] + glu-L[c] -> akg[c] + tyr-L[c]	(PICST_66767 or PICST_34099)	PICST_66767 PICST_34099	(ARO8 or ARO9.1)	Phenylalanine, Tyrosine and Trytophan Biosynthesis	0	0	1000	0	4	2.6.1.57
TYRTAm	Tyrosine transaminase, mitochondrial	akg[m] + tyr-L[m] <=> 34hpp[m] + glu-L[m]	(PICST_51039 or PICST_80440)	PICST_51039 PICST_80440	(AAT22 or AAT1)	Phenylalanine, Tyrosine and Trytophan Biosynthesis	1	-1000	1000	0	4	2.6.1.1
UDCH	Ureidoglycolate hydrolase	urdglyc[c] + h2o[c] -> glx[c] + 2 nh4[c] + co2[c]	PICST_43701	PICST_43701	DAL3	Purine Metabolism	0	0	1000	0
UDPG4E	UDPglucose 4-epimerase	udpg[c] <=> udpgal[c]	PICST_76750	PICST_76750	GAL10	Glycolysis/Gluconeogenesis	1	-1000	1000	0	4	5.1.3.2
UGLT	UDPglucose--hexose-1-phosphate uridylyltransferase	gal1p[c] + udpg[c] <=> g1p[c] + udpgal[c]	PICST_57493	PICST_57493	GAL7	Galactose Metabolism	1	-1000	1000	0	4	2.7.7.12
UMPK	UMP kinase	atp[c] + ump[c] <=> adp[c] + udp[c]	PICST_90609	PICST_90609	URA6	Pyrimidine Metabolism	1	-1000	1000	0	2	2.7.4.22
UMPt	UMP transport in via proton symport	h[e] + ump[e] <=> h[c] + ump[c]				Transport Reaction	1	-1000	1000	0
UNK3	2-keto-4-methylthiobutyrate transamination	2kmb[c] + glu-L[c] -> akg[c] + met-L[c]	(PICST_66767 or PICST_34099)	PICST_66767 PICST_34099	(ARO8 or ARO9.1)	Cysteine and Methionine Metabolism	0	0	1000	0	2	2.6.1.57
UPP3MT	uroporphyrinogen methyltransferase	2 amet[c] + uppg3[c] -> 2 ahcys[c] + h[c] + dscl[c]	PICST_31820	PICST_31820	MET1	Porphyrin and chlorophyll metabolism	0	0	1000	0	4	2.1.1.107
UPP3S	uroporphyrinogen-III synthase	hmbil[c] -> h2o[c] + uppg3[c]	PICST_59732	PICST_59732	HEM4	Porphyrin and chlorophyll metabolism	0	0	1000	0	4	4.2.1.75
UPPDC1	uroporphyrinogen decarboxylase (uroporphyrinogen III)	4 h[c] + uppg3[c] -> 4 co2[c] + cpppg3[c]	PICST_46716	PICST_46716	HEM12	Porphyrin and chlorophyll metabolism	0	0	1000	0	4	4.1.1.37
UPPRT	Uracil phosphoribosyltransferase	prpp[c] + ura[c] -> ppi[c] + ump[c]	PICST_47473	PICST_47473	FUR1	Pyrimidine Metabolism	0	0	1000	0	4	2.4.2.9
URAMID	Urea Amidolyase	atp[c] + hco3[c] + mcrocoa[c] <=> adp[c] + mglutcoa[c] + 2 h[c] + pi[c]	PICST_28452	PICST_28452	DUR1	Valine, leucine and isoleucine Metabolism	1	-1000	1000	0	1	6.4.1.4
URAt	Uracil transport in via proton symport	h[e] + ura[e] <=> h[c] + ura[c]				Transport Reaction	1	-1000	1000	0
URATEt	Uric acid transport	urate[c] <=> urate[e]	PICST_34046	PICST_34046	UAP3	Transport Reaction	1	-1000	1000	0
UREA2t	urea reversible transport via proton symport (2 H+)	2 h[e] + urea[e] <=> 2 h[c] + urea[c]	(PICST_57505 or PICST_29213 or PICST_32520 or PICST_60304 or PICSt_55023 or PICST_52351 or PICST_49064)	PICST_57505 PICST_29213 PICST_32520 PICST_60304 PICST_55023 PICST_52351 PICST_49064	(DUR2.3 or DUR5.2 or DUR3.2 or DUR8 or DUR4 or DUR3.1 or DUR5.1)	Transport Reaction	1	-1000	1000	0
UREASE	Urea carboxylase	atp[c] + hco3[c] + urea[c] <=> adp[c] + allphn[c] + h[c] + pi[c]	PICST_28452	PICST_28452	DUR1	Arginine and Proline Metabolism	1	-1000	1000	0	4	6.3.4.6
URIC	Uricase	urate[c] + 2 h2o[c] + o2[c] -> alltn[c] + co2[c] + h2o2[c]	PICST_40781	PICST_40781	URO1	Purine Metabolism	0	0	1000	0
URIDK	uridylate kinase (dUMP)	atp[c] + dump[c] <=> adp[c] + dudp[c]	PICST_90609	PICST_90609	URA6	Pyrimidine Metabolism	1	-1000	1000	0	2	2.7.4.22
URIK1	Uridine kinase (ATP:Uridine)	atp[c] + uri[c] -> adp[c] + h[c] + ump[c]	PICST_81319	PICST_81319	URK1	Pyrimidine Metabolism	0	0	1000	0	4	2.7.1.48
URIK2	Uridine kinase (GTP:Uridine)	gtp[c] + uri[c] -> gdp[c] + h[c] + ump[c]	PICST_81319	PICST_81319	URK1	Pyrimidine Metabolism	0	0	1000	0	4	2.7.1.48
URIt	uridine transport in via proton symport	h[e] + uri[e] -> h[c] + uri[c]				Transport Reaction	0	0	1000	0
VALTA	Valine transaminase	akg[c] + val-L[c] <=> 3mob[c] + glu-L[c]	PICST_84005	PICST_84005	BAT2	Valine, leucine and isoleucine Metabolism	1	-1000	1000	0	4	2.6.1.42
VALTAm	Valine transaminase,mitovhondrial	akg[m] + val-L[m] <=> 3mob[m] + glu-L[m]	PICST_34985	PICST_34985	HYP	Valine, leucine and isoleucine Metabolism	1	-1000	1000	0	2	2.6.1.42
VALtm	Valine reversible mitochondrial transport via proton symport	h[c] + val-L[c] <=> h[m] + val-L[m]				Transport Mitochondrial	1	-1000	1000	0
VALtx	L-valine reversible transport via proton symport	h[e] + val-L[e] <=> h[c] + val-L[c]	(PICST_32180 or PICST_68755 or PICST_11039 or PICST_78721 or PICST_37009 or PICST_41966 or PICST_67826 or PICST_52358 or PICST_28502)	PICST_32180 PICST_68755 PICST_11039 PICST_78721 PICST_37009 PICST_41966 PICST_67826 PICST_52358 PICST_28502	(GAP1.1 or GAP1.2 or GAP1.8 or GAP1.6 or GAP1.4 or GAP1.7 or GAP1.5 or AGP3 or AGP2)	Transport Reaction	1	-1000	1000	0
VPAMT	Valine-pyruvate aminotransferase	3mob[c] + ala-L[c] -> pyr[c] + val-L[c]	(PICST_28702 or PICST_89470)	PICST_28702 PICST_89470	(ARO9.2 or YEY2)	Valine, leucine and isoleucine Biosynthesis	0	0	1000	0	4	2.6.1.66
XANDa	xanthine dehydrogenase	h2o[c] + hxan[c] + nad[c] -> h[c] + nadh[c] + xan[c]				Purine Metabolism	0	0	1000	0
XANDb	xanthine dehydrogenase	h2o[c] + nad[c] + xan[c] -> h[c] + nadh[c] + urate[c]				Purine Metabolism	0	0	1000	0
XANt	xanthine reversible transport	xan[e] <=> xan[c]	PICST_34046	PICST_34046	UAP3	Transport Reaction	1	-1000	1000	0
XTSNt2	xanthosine transport in via proton symport	h[e] + xtsn[e] -> h[c] + xtsn[c]				Transport Reaction	0	0	1000	0
XYLK	Xylulokinase	atp[c] + xylu-D[c] -> adp[c] + h[c] + xu5p-D[c]	PICST_68734	PICST_68734	XKS1	Pentose and glucuronate interconversions	0	0	1000	0	4	2.7.1.17
XYLR	Xylose reductase	h[c] + nadph[c] + xyl-D[c] -> nadp[c] + xylt[c]	PICST_89614	PICST_89614	XYL1	Alternate Carbon metabolism	0	0	1000	0
XYLR1	Xylose reductase NADH	h[c] + nadh[c] + xyl-D[c] -> nad[c] + xylt[c]	PICST_89614	PICST_89614	XYL1	Alternate Carbon metabolism	0	0	1000	0
XYLR2	Xylose reductase Mixed	h[c] + 0.5 nadph[c] + 0.5 nadh[c] + xyl-D[c] -> 0.5 nadp[c] + 0.5 nad[c] + xylt[c]	PICST_89614	PICST_89614	XYL1	Alternate Carbon metabolism	0	0	1000	0
XYLt	D-xylose reversible transport	h[e] + xyl-D[e] <=> h[c] + xyl-D[c]	(PICST_39571 or PICST_16856 or PICST_33078)	PICST_39571 PICST_16856 PICST_33078	(XUT7 or XUT4 or XUT5)	Transport Reaction	1	-1000	1000	0
XYLTt	Xylitol transport via passive diffusion	xylt[e] <=> xylt[c]				Transport Reaction	1	-1000	1000	0
XYLUR	D-Xylulose Reductase	xylu-D[c] + nadh[c] + h[c] <=> xylt[c] + nad[c]	PICST_86924	PICST_86924	XYL2	Pentose and glucuronate interconversions	1	-1000	1000	0	4	1.1.1.9
ZYMSTt	zymosterol reversible transport	zymst[e] <=> zymst[c]				Transport Reaction	1	-1000	1000	0

## Sheet: MetaboliteList
Metabolite name	Metabolite description	Neutral metabolite formula	Charged metabolite formula	Metabolite charge	Metabolite Compartment	Metabolite KeggID	Metabolite PubChemID	Metabolite CheBI ID	Inchi string	Smiles
10fthf	10-Formyltetrahydrofolate		C20H21N7O7	-2		C00234			-2
12dgr	1,2-Diacylglycerol		C3540H6644O500	0		C00641
13BDglcn	1,3-beta-D-Glucan		C6H10O5	0		C00965
13dpg	3-Phospho-D-glyceroyl phosphate		C3H4O10P2	-4		C00236
14glun	(1,4-alpha-D-Glucosyl)n		C6H12O6	0		C00718
1ag3p	1-Acyl-sn-glycerol 3-phosphate		C1920H3622O700P100	-200		C00681
1agly3p	1-Acyl-glycerone 3-phosphate		C1920H3422O700P100	-200		C03372
1agpc	acyl-glycerophosphocholine		C1243H2524N50O350P50	0		C04230
1pyr5c	1-Pyrroline-5-carboxylate		C5H6NO2	-1		C03912
23dhdp	2,3-Dihydrodipicolinate		C7H5NO4	-2		C03340
23dhmb	(R)-2,3-Dihydroxy-3-methylbutanoate		C5H9O4	-1		C04272
23dhmp	(R)-2,3-Dihydroxy-3-methylpentanoate		C6H11O4	-1		C06007
23dph	2,3-Bisphospho-D-glycerate		C3H8O10P2			C01159
23drhamn	2-Dehydro-3-deoxy-L-rhamnonate		C6H10O5			C03979
25aics	(S)-2-[5-Amino-1-(5-phospho-D-ribosyl)imidazole-4-carboxamido]succinate		C13H15N4O12P	-4		C04823
25dhpp	2,5-Diamino-6-hydroxy-4-(5-phosphoribosylamino)-pyrimidine		C9H14N5O8P	-2		C01304
2ahbut	(S)-2-Aceto-2-hydroxybutanoate		C6H9O4	-1		C06006
2ahhmd	2-Amino-4-hydroxy-6-hydroxymethyl-7,8-dihydropteridine diphosphate		C7H8N5O8P2	-3		C04807
2ahhmp	2-Amino-4-hydroxy-6-hydroxymethyl-7,8-dihydropteridine		C7H9N5O2	0		C01300
2cpr5p	1-(2-Carboxyphenylamino)-1-deoxy-D-ribulose 5-phosphate		C12H13NO9P	-3		C01302
2dda7p	2-Dehydro-3-deoxy-D-arabino-heptonate 7-phosphate		C7H10O10P	-3		C04691
2dhp	2-Dehydropantoate		C6H9O4	-1		C00966
2dr1p	2-Deoxy-D-ribose 1-phosphate		C5H9O7P	-2		C00672
2dr5p	2-Deoxy-D-ribose 5-phosphate		C5H9O7P	-2		C00673
2glcna	2-Dehydro-D-gluconate		C6H10O7			C06473
2hhxdal	2-Hydroxy-hexadecanal		C16H32O2	0
2hp6mbq	2-Hexaprenyl-6-methoxy-1,4-benzoquinone		C37H54O3			C05803
2hp6mp	2-Hexaprenyl-6-methoxyphenol		C37H56O2			C05802
2hpmhmbq	2-Hexaprenyl-3-methyl-5-hydroxy-6-methoxy-1,4-benzoquinone		C38H56O4			C05805
2hpmmbq	2-Hexaprenyl-3-methyl-6-methoxy-1,4-benzoquinone		C38H56O3			C05804
2ins	2-Inosose		C6H10O6	0		C00691
2ippm	2-Isopropylmaleate		C7H8O4	-2		C02631
2kmb	2-keto-4-methylthiobutyrate		C5H7O3S	-1		C01180
2maacoa	2-Methyl-3-acetoacetyl-CoA		C26H38N7O18P3S	-4		C03344
2mahmp	2-Methyl-4-amino-5-hydroxymethylpyrimidine diphosphate		C6H8N3O7P2	-3		C04752
2mb2coa	trans-2-Methylbut-2-enoyl-CoA		C26H38N7O17P3S	-4		C03345
2mbald	2-Methylbutanal		C5H10O			C02223
2mbcoa	2-Methylbutanoyl-CoA		C26H40N7O17P3S	-4		C01033
2mbtoh	2-Methyl Butanol		C5H11O
2mcit	2-Methylcitrate		C7H10O7	-3		C02225
2mop	2-Methyl-3-oxopropanoate		C4H5O3	-1		C00349
2mppal	2-Methyl 1- Propanal		C4H9O
2obut	2-Oxobutanoate		C4H5O3	-1		C00109
2oxoadp	2-Oxoadipate		C6H6O5	-2		C00322
2pg	D-Glycerate 2-phosphate		C3H4O7P	-3		C00631
2pglyc	2-Phosphoglycolate		C2H2O6P	-3		C00988
2phetoh	2-Phenylethanol		C8H10O			C05853
34hpp	3-(4-Hydroxyphenyl)pyruvate		C9H7O4	-1		C01179
3c2hmp	3-Carboxy-2-hydroxy-4-methylpentanoate		C7H10O5	-2		C04411
3c3hmp	3-Carboxy-3-hydroxy-4-methylpentanoate		C7H10O5	-2		C02504
3c4mop	3-Carboxy-4-methyl-2-oxopentanoate		C7H8O5	-2		C04236
3dh5hpb	3-Hexaprenyl-4,5-dihydroxybenzoate		C37H54O4			C05200
3dhq	3-Dehydroquinate		C7H9O6	-1		C00944
3dhsk	3-Dehydroshikimate		C7H7O5	-1		C02637
3dsphgn	3-Dehydrosphinganine		C18H38NO2	1		C02934
3hanthrn	3-Hydroxyanthranilate		C7H7NO3	0		C00632
3hmbcoa	(S)-3-Hydroxy-2-methylbutyryl-CoA		C26H40N7O18P3S	-4		C04405
3hph5mb	3-Hexaprenyl-4-hydroxy-5-methoxybenzoate		C38H56O4			C05313
3ig3p	C-(3-Indolyl)-glycerol 3-phosphate		C11H12NO6P	-2		C03506
3mbald	3-Methylbutanal		C5H10O			C07329
3mob	3-Methyl-2-oxobutanoate		C5H7O3	-1		C00141
3mop	(S)-3-Methyl-2-oxopentanoate		C6H9O3	-1		C00671
3ophb_5	3-Hexaprenyl-4-hydroxybenzoate		C37H53O3	-1		C13425
3pg	3-Phospho-D-glycerate		C3H4O7P	-3		C00197
3php	3-Phosphohydroxypyruvate		C3H2O7P	-3		C03232
3psme	5-O-(1-Carboxyvinyl)-3-phosphoshikimate		C10H9O10P	-4		C01269
44mctr	4,4-dimethylcholesta-8,14,24-trienol		C29H46O	0		C11455
44mzym	4,4-dimethyllanosterol		C29H48O	0		C05108
4abut	4-Aminobutanoate		C4H9NO2	0		C00334
4abz	4-Aminobenzoate		C7H6NO2	-1		C00568
4adcho	4-amino-4-deoxychorismate		C10H10NO5	-1		C11355
4ahmmp	4-Amino-5-hydroxymethyl-2-methylpyrimidine		C6H9N3O	0		C01279
4ampm	4-Amino-2-methyl-5-phosphomethylpyrimidine		C6H8N3O4P	-2		C04556
4fumacac	4-Fumarylacetoacetate		C8H6O6	-2		C01061
4h2oglt	4-Hydroxy-2-oxoglutarate		C5H4O6	-2		C01127
4hbz	4-Hydroxybenzoate		C7H5O3	-1		C00156
4hpro-LT	trans-4-Hydroxy-L-proline		C5H9NO3	0		C01157
4mhetz	4-Methyl-5-(2-hydroxyethyl)-thiazole		C6H9NOS	0		C04294
4mlacac	4-Maleylacetoacetate		C8H6O6	-2		C01036
4mop	4-Methyl-2-oxopentanoate		C6H9O3	-1		C00233
4mpetz	4-Methyl-5-(2-phosphoethyl)-thiazole		C6H8NO4PS	-2		C04327
4mzym	4-methylzymosterol		C28H46O	0		C05103
4mzym_int1	4alpha-Methylzymosterol-4-carboxylate		C29H46O3	0		C15808
4mzym_int2	3-Keto-4-methylzymosterol		C28H44O	0		C15816
4pasp	4-Phospho-L-aspartate		C4H6NO7P	-2		C03082
4ppan	D-4-Phosphopantothenate		C9H15NO8P	-3		C03492
4ppcys	N-((R)-4-Phosphopantothenoyl)-L-cysteine		C12H20N2O9PS	-3		C04352
4r5au	4-(1-D-Ribitylamino)-5-aminouracil		C9H16N4O6	0		C04732
5aizc	5-amino-1-(5-phospho-D-ribosyl)imidazole-4-carboxylate		C9H11N3O9P	-3		C04751
5aop	5-Amino-4-oxopentanoate		C5H9NO3	0		C00430
5aprbu	5-Amino-6-(5-phosphoribitylamino)uracil		C9H15N4O9P	-2		C04454
5apru	5-Amino-6-(5-phosphoribosylamino)uracil		C9H13N4O9P	-2		C01268
5dpmev	(R)-5-Diphosphomevalonate		C6H10O10P2	-4		C01143
5fthf	5-Formyltetrahydrofolate		C20H21N7O7	-2		C03479
5mdr1p	5-Methylthio-5-deoxy-D-ribose 1-phosphate		C6H11O7PS	-2		C04188
5mdru1p	5-Methylthio-5-deoxy-D-ribulose 1-phosphate		C6H11O7PS	-2		C04582
5mta	5-Methylthioadenosine		C11H15N5O3S	0		C00170
5mthf	5-Methyltetrahydrofolate		C20H24N7O6	-1		C00440
5pmev	(R)-5-Phosphomevalonate		C6H10O7P	-3		C01107
6pgc	6-Phospho-D-gluconate		C6H10O10P	-3		C00345
6pgl	6-phospho-D-glucono-1,5-lactone		C6H9O9P	-2		C01236
8aonn	8-Amino-7-oxononanoate		C9H17NO3	0		C01092
aacoa	Acetoacetyl-CoA		C25H36N7O18P3S	-4		C00332
abt-D	D- Arabitol		C5H12O5	0		C01904
abt-L	L-Arabitol		C5H12O5	0		C00532
ac	Acetate		C2H3O2	-1		C00033
acac	Acetoacetate		C4H5O3	-1		C00164
acACP	Acetyl-ACP		C13H23N2O8PRS	-1		C03939
acald	Acetaldehyde		C2H4O	0		C00084
accoa	Acetyl-CoA		C23H34N7O17P3S	-4		C00024
acetm	Acetamide		C2H5NO	0		C06244
acg5p	N-Acetyl-L-glutamyl 5-phosphate		C7H9NO8P	-3		C04133
acg5sa	N-Acetyl-L-glutamate 5-semialdehyde		C7H10NO4	-1		C01250
acgam	N-Acetyl-D-glucosamine		C8H15NO6	0		C00140
acgam1p	N-Acetyl-D-glucosamine 1-phosphate		C8H14NO9P	-2		C04256
acgam6p	N-Acetyl-D-glucosamine 6-phosphate		C8H14NO9P	-2		C00357
acglu	N-Acetyl-L-glutamate		C7H9NO5	-2		C00624
achms	O-Acetyl-L-homoserine		C6H11NO4	0		C01077
acorn	N2-Acetyl-L-ornithine		C7H14N2O3	0		C00437
ACP	acyl carrier protein		C11H21N2O7PRS	-1		C00229
acser	O-Acetyl-L-serine		C5H9NO4	0		C00979
actn-R	(R)-Acetoin		C4H8O2			C00810
acybut	gamma-Amino-gamma-cyanobutanoate		C5H8N2O2	0		C05715
ade	Adenine		C5H5N5	0		C00147
adn	Adenosine		C10H13N5O4	0		C00212
adp	ADP		C10H12N5O10P2	-3		C00008
adprib	ADPribose		C15H23N5O14P2	-2		C00301
agm	Agmatine		C5H16N4	2		C00179
ahcys	S-Adenosyl-L-homocysteine		C14H20N6O5S	0		C00021
ahdt	2-Amino-4-hydroxy-6-(erythro-1,2,3-trihydroxypropyl)dihydropteridine triphosphate		C9H12N5O13P3	-4		C04895
aicar	5-Amino-1-(5-Phospho-D-ribosyl)imidazole-4-carboxamide		C9H13N4O8P	-2		C04677
air	5-amino-1-(5-phospho-D-ribosyl)imidazole		C8H12N3O7P	-2		C03373
akg	2-Oxoglutarate		C5H4O5	-2		C00026
alaasp	L-Alanine-L-Aspartate		C7H11N2O5	-1
ala-B	beta-Alanine		C3H7NO2	0		C00099
alac-S	(S)-2-Acetolactate		C5H7O4	-1		C06010
ala-D	D-Alanine		C3H7NO2	0		C00133
alagln	L-Alanine -L-Glutamine		C8H15N3O4	0
alaglu	L-alanine-L-glutamate		C8H13N2O5	-1
alagly	L-alanine-Glycine		C5H10N2O3	0
alahis	L-alanine-L-Histidine		C9H14N4O3	0
ala-L	L-Alanine		C3H7NO2	0		C00041
alaleu	L-alanine-L-Leucine		C9H18N2O3	0
alathr	L-alanine-L-Threonine		C7H14N2O4	0
allphn	Allophanate		C2H3N2O3	-1		C01010
alltn	Allantoin		C4H6N4O3	0		C01551
alltt	Allantoate		C4H7N4O4	-1		C00499
alpam	S-aminomethyldihydrolipoamide		C9H21N2OS2	1		C01242
am6sa	2-Aminomuconate 6-semialdehyde		C6H7NO3	0		C03824
amacald	Aminoacetaldehyde		C2H5NO	0		C06735
amet	S-Adenosyl-L-methionine		C15H23N6O5S	1		C00019
ametam	S-Adenosylmethioninamine		C14H24N6O3S	2		C01137
amob	S-Adenosyl-4-methylthio-2-oxobutanoate		C15H19N5O6S	0		C04425
amp	AMP		C10H12N5O7P	-2		C00020
amuco	2-Aminomuconate		C6H7NO4	0		C02220
anth	Anthranilate		C7H6NO2	-1		C00108
ap4a	P1,P4-Bis(5-adenosyl) tetraphosphate		C20H24N10O19P4	-4		C01260
ap4g	P1-(5-adenosyl),P4-(5-guanosyl) tetraphosphate		C20H24N10O20P4	-4
aproa	3-Aminopropanal		C3H8NO	0		C05665
aprop	alpha-Aminopropiononitrile		C3H7N2	1		C05714
aprut	N-Acetylputrescine		C6H15N2O	-1		C02714
aps	Adenosine 5-phosphosulfate		C10H12N5O10PS	-2		C00224
arab-D	D-Arabinose		C5H10O5	0		C00216
arab-L	L-Arabinose		C5H10O5	0		C00259
arg-L	L-Arginine		C6H15N4O2	1		C00062
argsuc	N(omega)-(L-Arginino)succinate		C10H17N4O6	-1		C03406
asn-L	L-Asparagine		C4H8N2O3	0		C00152
asp-L	L-Aspartate		C4H6NO4	-1		C00049
aspsa	L-Aspartate 4-semialdehyde		C4H7NO3	0		C00441
atp	ATP		C10H12N5O13P3	-4		C00002
b124tc	But-1-ene-1,2,4-tricarboxylate		C7H5O6	-3		C04002
bf26p	beta-D-Fructose 6-phosphate		C6H13O9P			C05345
bf6p	beta-D-Fructose 2,6-bisphosphate		C6H14O12P2			C00665
btd-RR	(R,R)-2,3-Butanediol		C4H10O2	0		C03044
btn	Biotin		C10H15N2O3S	-1		C00120
camp	cAMP		C10H11N5O6P	-1		C00575
cbasp	N-Carbamoyl-L-aspartate		C5H6N2O5	-2		C00438
cbp	Carbamoyl phosphate		CH2NO5P	-2		C00169
cdp	CDP		C9H12N3O11P2	-3		C00112
cdpchol	CDPcholine		C14H25N4O11P2	-1		C00307
cdpdag	CDPdiacylglycerol		C4440H7744N300O1500P200	-200		C00269
cdpea	CDPethanolamine		C11H19N4O11P2	-1		C00570
cellb	Cellobiose		C12H22O11			C00185
cer1_24	Ceramide-1 (Sphinganine:n-C24:0)		C42H85NO3	0
cer1_26	Ceramide-1 (Sphinganine:n-C26:0)		C44H89NO3	0
cer2_24	Ceramide-2 (Phytosphingosine:n-C24:0)		C42H85NO4	0
cer2_26	Ceramide-2 (Phytosphingosine:n-C26:0)		C44H89NO4	0
cer3	N-Acylsphingosine		C19H36NO3R			C00195
cer3_24	Ceramide-3 (Phytosphingosine:n-C24:0OH)		C42H85NO5	0
cer3_26	Ceramide-3 (Phytosphingosine:n-C26:0OH)		C44H89NO5	0
cgly	Cys-Gly		C5H10N2O3S	0		C01419
ch4s	Methanethiol		CH4S	0		C00409
chitin	Chitin (monomer)		C8H13NO5	0		C00461
chitos	Chitosan		C6H11NO4	0		C00734
chol	Choline		C5H14NO	1		C00114
cholp	Choline phosphate		C5H13NO4P	-1		C00588
chor	chorismate		C10H8O6	-2		C00251
cit	Citrate		C6H5O7	-3		C00158
citr-L	L-Citrulline		C6H13N3O3	0		C00327
clpn	Cardiolipin		C7380H13688O1700P200	-200		C05980
cmp	CMP		C9H12N3O8P	-2		C00055
cmusa	2-Amino-3-carboxymuconate semialdehyde		C7H6NO5	-1		C04409
co2	CO2		CO2	0		C00011
coa	Coenzyme A		C21H32N7O16P3S	-4		C00010
cpppg3	Coproporphyrinogen III		C36H40N4O8	-4		C03263
csn	Cytosine		C4H5N3O	0		C00380
ctp	CTP		C9H12N3O14P3	-4		C00063
cys-L	L-Cysteine		C3H7NO2S	0		C00097
cyst-L	L-Cystathionine		C7H14N2O4S	0		C02291
cytd	Cytidine		C9H13N3O5	0		C00475
dad-2	Deoxyadenosine		C10H13N5O3	0		C00559
dadp	dADP		C10H12N5O9P2	-3		C00206
damp	dAMP		C10H12N5O6P	-2		C00360
dann	7,8-Diaminononanoate		C9H21N2O2	1		C01037
datp	dATP		C10H12N5O12P3	-4		C00131
db4p	3,4-dihydroxy-2-butanone 4-phosphate		C4H7O6P	-2		C15556
dca	Decanoate (n-C10:0)		C10H19O2	-1		C01571
dcaACP	Decanoyl-ACP (n-C10:0ACP)		C21H39N2O8PRS	-1		C05755
dcacoa	Decanoyl-CoA (n-C10:0CoA)		C31H50N7O17P3S	-4		C05274
dcamp	N6-(1,2-Dicarboxyethyl)-AMP		C14H14N5O11P	-4		C03794
dcdp	dCDP		C9H12N3O10P2	-3		C00705
dcmp	dCMP		C9H12N3O7P	-2		C00239
dctp	dCTP		C9H12N3O13P3	-4		C00458
dcyt	Deoxycytidine		C9H13N3O4	0		C00881
ddca	Dodecanoate (n-C12:0)		C12H23O2	-1		C02679
ddcaACP	Dodecanoyl-ACP (n-C12:0ACP)		C23H43N2O8PRS	-1		C05223
ddcacoa	Dodecanoyl-CoA (n-C12:0CoA)		C33H54N7O17P3S	-4		C01832
dgdp	dGDP		C10H12N5O10P2	-3		C00361
dgmp	dGMP		C10H12N5O7P	-2		C00362
dgsn	Deoxyguanosine		C10H13N5O4	0		C00330
dgtp	dGTP		C10H12N5O13P3	-4		C00286
dha	Dihydroxyacetone		C3H6O3	0		C00184
dhap	Dihydroxyacetone phosphate		C3H5O6P	-2		C00111
dhf	7,8-Dihydrofolate		C19H19N7O6	-2		C00415
dhlam	Dihydrolipoamide		C8H17NOS2	0		C00579
dhnpt	Dihydroneopterin		C9H13N5O4	0		C04874
dhor-S	(S)-Dihydroorotate		C5H5N2O4	-1		C00337
dhpt	Dihydropteroate		C14H13N6O3	-1		C00921
din	Deoxyinosine		C10H12N4O4	0		C05512
dkmpp	2,3-diketo-5-methylthio-1-phosphopentane		C6H9O6PS	-2		C15650
dmlz	6,7-Dimethyl-8-(1-D-ribityl)lumazine		C13H18N4O6	0		C04332
dmpp	Dimethylallyl diphosphate		C5H9O7P2	-3		C00235
dnad	Deamino-NAD+		C21H24N6O15P2	-2		C00857
docosa	Docosanoic acid		C22H44O2			C08281
docosaACP	Docosanoyl-ACP
docosacoa	Docosanoyl-CoA		C43H78N7O17P3S			C16528
dolichol	Dolichol		C15H28O	0		C00381
dolmanp	Dolichyl phosphate D-mannose			-1		C03862
dolp	Dolichol phosphate		C15H27O4P	-2		C00110
dpcoa	Dephospho-CoA		C21H33N7O13P2S	-2		C00882
dscl	dihydrosirohydrochlorin		C42H41N4O16	-7		C02463
dtbt	Dethiobiotin		C10H17N2O3	-1		C01909
dtdp	dTDP		C10H13N2O11P2	-3		C00363
dtmp	dTMP		C10H13N2O8P	-2		C00364
dttp	dTTP		C10H13N2O14P3	-4		C00459
dudp	dUDP		C9H11N2O11P2	-3		C01346
dump	dUMP		C9H11N2O8P	-2		C00365
duri	Deoxyuridine		C9H12N2O5	0		C00526
dutp	dUTP		C9H11N2O14P3	-4		C00460
e4hglu	L-erythro-4-Hydroxyglutamate		C5H8NO5	-1		C05947
e4p	D-Erythrose 4-phosphate		C4H7O7P	-2		C00279
eicosa	Eicosanoic acid		C20H40O2			C06425
eicosaACP	Eicosanoyl - ACP
eicosacoa	Eicosanoyl-CoA		C41H74N7O17P3S			C02041
eicosapen	Eicosapentaenoic acid		C20H30O2			C06428
eicosapenACP	Eicosapentanoyl - ACP
eicosapencoa	Icosapentaenoyl-CoA		C41H64N7O17P3S			C16165
eig3p	D-erythro-1-(Imidazol-4-yl)glycerol 3-phosphate		C6H9N2O6P	-2		C04666
epist	episterol		C28H46O	0		C15777
ergst	Ergosterol		C28H44O	0		C01694
ergtetrol	Ergosta-5,7,22,24,(28)-tetraen-3beta-ol		C28H42O	0		C05440
ergtrol	ergosta-5,7,24(28)-trienol		C28H44O	0		C15778
etha	Ethanolamine		C2H8NO	1		C00189
ethamp	Ethanolamine phosphate		C2H7NO4P	-1		C00346
etoh	Ethanol		C2H6O	0		C00469
f6p	D-Fructose 6-phosphate		C6H11O9P	-2		C00085
fad	Flavin adenine dinucleotide oxidized		C27H31N9O15P2	-2		C00016
fadh2	Flavin adenine dinucleotide reduced		C27H33N9O15P2	-2		C01352
fdp	D-Fructose 1,6-bisphosphate		C6H10O12P2	-4		C00354
fe2	Fe2+		Fe	2		C00023
fecost	fecosterol		C28H46O	0		C04525
fgam	N2-Formyl-N1-(5-phospho-D-ribosyl)glycinamide		C8H13N2O9P	-2		C04376
ficytb5	Ferricytochrome b5					C00996
ficytc	Ferricytochrome c		C42H52FeN8O6S2	1		C00125
fmn	FMN		C17H19N4O9P	-2		C00061
focytb5	Ferrocytochrome b5					C00999
focytc	Ferrocytochrome c		C42H53FeN8O6S2	1		C00126
for	Formate		CH1O2	-1		C00058
fpram	2-(Formamido)-N1-(5-phospho-D-ribosyl)acetamidine		C8H15N3O8P	-1		C04640
fprica	5-Formamido-1-(5-phospho-D-ribosyl)imidazole-4-carboxamide		C10H13N4O9P	-2		C04734
frdp	Farnesyl diphosphate		C15H25O7P2	-3		C00448
frmd	Formamide		CH3NO			C00488
fru	D-Fructose		C6H12O6	0		C00095
fuc1p	L-Fuculose 1-phosphate		C6H13O8P			C01099
fum	Fumarate		C4H2O4	-2		C00122
g15lac	D-Glucono-1,5-lactone		C6H10O6			C00198
g1p	D-Glucose 1-phosphate		C6H11O9P	-2		C00103
g3p	Glyceraldehyde 3-phosphate		C3H5O6P	-2		C00661
g3pc	sn-Glycero-3-phosphocholine		C8H20NO6P	0		C00670
g3pi	sn-Glycero-3-phospho-1-inositol			-1		C01225
g6p	D-Glucose 6-phosphate		C6H11O9P	-2		C00092
gal	D-Galactose		C6H12O6	0		C00124
gal14lac	D-Galactono-1,4-lactone		C6H10O6			C03383
gal1p	alpha-D-Galactose 1-phosphate		C6H11O9P	-2		C00446
gam6p	D-Glucosamine 6-phosphate		C6H13NO8P	-1		C00352
gar	N1-(5-Phospho-D-ribosyl)glycinamide		C7H14N2O8P	-1		C03838
gcald	Glycolaldehyde		C2H4O2	0		C00266
gcylcer	Glucosylceramide		C25H46NO8R			C01190
gdp	GDP		C10H12N5O11P2	-3		C00035
gdpmann	GDP-D-mannose		C16H23N5O16P2	-2		C00096
ggdp	Geranylgeranyl diphosphate		C20H33O7P2	-3		C00353
glc-D	D-Glucose		C6H12O6	0		C00031
glcn-D	D-Gluconic acid		C6H12O7			C00257
gln-L	L-Glutamine		C5H10N2O3	0		C00064
glu5p	L-Glutamate 5-phosphate		C5H8NO7P	-2		C03287
glu5sa	L-Glutamate 5-semialdehyde		C5H9NO3	0		C01165
gluala	5-L-Glutamyl-L-alanine		C8H13N2O5	-1		C03740
glucoa	Glutaryl-CoA		C26H42N7O19P3S			C00527
glucys	gamma-L-Glutamyl-L-cysteine		C8H13N2O5S	-1		C00669
glu-L	L-Glutamate		C5H8NO4	-1		C00025
glx	Glyoxylate		C2H1O3	-1		C00048
gly	Glycine		C2H5NO2	0		C00037
glyasn	Glycyl Asparagine		C6H11N3O4	0
glyasp	Glycyl Aspartate		C6H9N2O5	-1
glyc	Glycerol		C3H8O3	0		C00116
glyc3p	Glycerol 3-phosphate		C3H7O6P	-2		C00093
glyclt	Glycolate		C2H3O3	-1		C00160
glycogen	glycogen		C6H10O5	0		C00182
glygln	Glycyl Glutamine		C7H13N3O4	0
glyglu	Glycyl Glutamate		C7H11N2O5	-1
glymet	Glycyl Methionine		C7H14N2O3S	0
glypro	Glycyl Proline		C7H12N2O3	0
gmp	GMP		C10H12N5O8P	-2		C00144
gp4g	P1,P4-Bis(5-guanosyl) tetraphosphate		C20H24N10O21P4	-4		C01261
grdp	Geranyl diphosphate		C10H17O7P2	-3		C00341
gsn	Guanosine		C10H13N5O5	0		C00387
gthox	Oxidized glutathione		C20H30N6O12S2	-2		C00127
gthrd	Reduced glutathione		C10H16N3O6S	-1		C00051
gtp	GTP		C10H12N5O14P3	-4		C00044
gua	Guanine		C5H5N5O	0		C00242
h	H+		H	1		C00080
h2o	H2O		H2O	0		C00001
h2o2	Hydrogen peroxide		H2O2	0		C00027
h2s	Hydrogen sulfide		H2S	0		C00283
hco3	Bicarbonate		CHO3	-1		C00288
hcys-L	L-Homocysteine		C4H9NO2S	0		C00155
hdca	Hexadecanoate (n-C16:0)		C16H31O2	-1		C00249
hdcea	Hexadecenoate (n-C16:1)		C16H29O2	-1
hdceaACP	Hexadecenoyl ACP
hdceacoa	Hexadecenoyl coA
hemeA	Heme A		C49H54FeN4O6	-6		C15670
hemeO	Heme O		C49H56FeN4O5	-2		C15672
hepdca	Heptadecanoate
hepdcaACP	Heptadecanoyl-ACP
hepdcacoa	Heptadecanoyl-CoA
hepdcea	Heptadecenoate
hepdceaACP	Heptadecenoyl-ACP
hepdceacoa	Heptadecenoyl-CoA
hexa	Hexanoate		C6H11O2	-1		C01585
hexaACP	Hexanoyl-ACP					C05749
hexacoa	Hexanoyl-CoA					C05270
hexc	hexacosanoate (n-C26:0)		C26H51O2	-1
hexcACP	Hexacosanoyl-ACP
hexccoa	Hexacosanoyl-CoA (n-C26:0CoA)		C47H82N7O17P3S	-4
hexdp	all-trans-Hexaprenyl diphosphate		C30H52O7P2			C01230
hgentis	Homogentisate		C8H7O4	-1		C00544
hibcoa	(S)-3-Hydroxyisobutyryl-CoA		C25H39N7O18P3S	-3		C06000
hibut	(S)-3-Hydroxyisobutyrate		C4H8O3			C06001
hicit	Homoisocitrate		C7H7O7	-3		C05662
his-L	L-Histidine		C6H9N3O2	0		C00135
hisp	L-Histidinol phosphate		C6H11N3O4P	-1		C01100
histd	L-Histidinol		C6H12N3O	1		C00860
hLkynr	3-Hydroxy-L-kynurenine		C10H12N2O4	0		C03227
hmbil	Hydroxymethylbilane		C40H38N4O17	-8		C01024
hmgcoa	Hydroxymethylglutaryl-CoA		C27H39N7O20P3S	-5		C00356
hmgth	hydroxymethylglutathione		C11H18N3O7S	-1		C14180
hom-L	L-Homoserine		C4H9NO3	0		C00263
hpglu	Tetrahydropteroyltri-L-glutamate		C24H34N8O12	0		C04144
hplus	Proton Energy Metabolism		H	1		C00080
hppcoa	3-Hydroxypropionyl-CoA;		C24H40N7O18P3S			C05668
hxan	Hypoxanthine		C5H4N4O	0		C00262
hxdcal	Hexadecanal		C16H32O	0		C00517
iad	Indole-3-acetamide		C10H10N2O	0		C02693
iamoh	3-Methylbutanol		C5H12O			C07328
iasp	Iminoaspartate		C4H3NO4	-2		C05840
ibcoa	Isobutyryl-CoA		C25H38N7O17P3S	-4		C00630
ibutoh	Isobutyl alcohol		C4H10O			C14710
icit	Isocitrate		C6H5O7	-3		C00311
id3acald	Indole-3-acetaldehyde		C10H9NO	0		C00637
idp	IDP		C10H11N4O11P2	-3		C00104
ile-L	L-Isoleucine		C6H13NO2	0		C00407
imacp	3-(Imidazol-4-yl)-2-oxopropyl phosphate		C6H7N2O5P	-2		C01267
imp	IMP		C10H11N4O8P	-2		C00130
ind3ac	Indole-3-acetate		C10H8NO2	-1		C00954
ind3acnl	Indole-3-acetonitrile		C10H8N2	0		C02938
ind3eth	Indole-3-ethanol		C10H11NO	0		C00955
indpyr	Indolepyruvate		C11H8NO3	-1		C00331
inost	myo-Inositol		C6H12O6	0		C00137
ins	Inosine		C10H12N4O5	0		C00294
ipc124	Inositol phosphorylceramide, ceramide-1 (24C)		C4800H9500N100O1100P100	-100
ipc126	Inositol phosphorylceramide, ceramide-1 (26C)		C5000H9900N100O1100P100	-100
ipc224	Inositol-phosphorylceramide-ceramide-2-24C		C4800H9500N100O1200P100
ipc226	Inositol phosphorylceramide, ceramide-2 (26C)		C5000H9900N100O1200P100	-100
ipdp	Isopentenyl diphosphate		C5H9O7P2	-3		C00129
itp	ITP		C10H11N4O14P3	-4		C00081
ivcoa	Isovaleryl-CoA		C26H40N7O17P3S	-4		C02939
k	potassium		K	1		C00238
L2aadp	L-2-Aminoadipate		C6H10NO4	-1		C00956
L2aadp6sa	L-2-Aminoadipate 6-semialdehyde		C6H11NO3	0		C04076
lac-D	D-Lactate		C3H5O3	-1		C00256
lac-L	L-Lactate		C3H5O3	-1		C00186
lact	Lactose		C12H22O11	0		C00243
lactcer	Lactosylceramide		C31H56NO13R			C01290
lald-S	(S)-Lactaldehyde		C3H6O2			C00424
lanost	Lanosterol		C30H50O	0		C01724
lcyst	L-Cysteate		C3H6NO5S	-1		C00506
leu-L	L-Leucine		C6H13NO2	0		C00123
Lfmkynr	L-Formylkynurenine		C11H12N2O4	0		C02700
lgt-S	(R)-S-Lactoylglutathione		C13H20N3O8S	-1		C03451
Lkynr	L-Kynurenine		C10H12N2O3	0		C00328
lpam	Lipoamide		C8H15NOS2	0		C00248
lys-L	L-Lysine		C6H15N2O2	1		C00047
macrylcoa	Methacrylyl-CoA		C25H40N7O17P3S			C03460
madg	alpha-Methyl-D-glucoside		C7H14O6	0
malACP	Malonyl-[acyl-carrier protein]		C14H22N2O10PRS	-2		C01209
malcoa	Malonyl-CoA		C24H33N7O19P3S	-5		C00083
mal-L	L-Malate		C4H4O5	-2		C00149
malt	Maltose		C12H22O11	0		C00208
maltr	Maltotriose		C18H32O16	0		C01835
man	D-Mannose		C6H12O6	0		C00159
man1p	D-Mannose 1-phosphate		C6H11O9P	-2		C00636
man2mi1p-D	D-Mannose Inositol Phosphate 2
man6p	D-Mannose 6-phosphate		C6H11O9P	-2		C00275
manmi1p-D	D-Mannose Inositol Phosphate
mannan	Mannan			0		C00464
mbdg	beta-Methylglucoside		C7H14O6	0
mcrocoa	3-Methylcrotonyl-CoA		C26H42N7O17P3S			C03069
meoh	Methanol		CH4O			C00132
metala	Methionine-Alanine		C8H15N2O3S	-1
methf	5,10-Methenyltetrahydrofolate		C20H20N7O6	-1		C00445
met-L	L-Methionine		C5H11NO2S	0		C00073
mev-R	(R)-Mevalonate		C6H11O4	-1		C00418
mglutcoa	3-Methylglutaconyl-CoA		C27H42N7O19P3S			C03231
mhpglu	5-Methyltetrahydropteroyltri-L-glutamate		C25H36N8O12	0		C04489
mi145tp-D	D-myo-Inositol 1,4,5-trisphosphate		C6H15O15P3			C01245
mi14bp-D	D-myo-Inositol 1,4-bisphosphate		C6H14O12P2			C01220
mi1p-D	1D-myo-Inositol 1-phosphate		C6H11O9P	-2		C01177
micit	methylisocitrate		C7H10O7	-3		C04593
mip2c124	mannose-(inositol-P)2-ceramide, ceramide-1 (24C)		C6000H11500N100O2400P200	-200
mip2c126	mannose-(inositol-P)2-ceramide, ceramide-1 (26C)		C6200H11900N100O2400P200	-200
mip2c224	mannose-(inositol-P)2-ceramide, ceramide-2 (24C)		C6000H11500N100O2500P200	-200
mip2c226	mannose-(inositol-P)2-ceramide, ceramide-2 (26C)		C6200H11900N100O2500P200	-200
mipc124	mannose-inositol phosphorylceramide, ceramide-1 (24C)		C5400H10500N100O1600P100	-100
mipc126	mannose-inositol phosphorylceramide, ceramide-1 (26C)		C5600H10900N100O1600P100	-100
mipc224	mannose-inositol phosphorylceramide, ceramide-2 (24C)		C5400H10500N100O1700P100	-100
mipc226	mannose-inositol phosphorylceramide, ceramide-2 (26C)		C5600H10900N100O1700P100	-100
mlthf	5,10-Methylenetetrahydrofolate		C20H21N7O6	-2		C00143
mnl	D-Mannitol		C6H14O6	0		C00392
msa	Malonate semialdehyde		C3H3O3	-1		C00222
mthgxl	Methylglyoxal		C3H4O2	0		C00546
myrsACP	Myristoyl-ACP (n-C14:0ACP)		C25H47N2O8PRS	-1		C05761
N1aspmd	N1-Acetylspermidine		C9H23N3O	-2		C00612
N1sprm	N1-Acetylspermine		C12H31N4O	-3		C02567
Na	Sodium		Na			C01330
nac	Nicotinate		C6H4NO2	-1		C00253
nad	Nicotinamide adenine dinucleotide		C21H26N7O14P2	-1		C00003
nadh	Nicotinamide adenine dinucleotide - reduced		C21H27N7O14P2	-2		C00004
nadp	Nicotinamide adenine dinucleotide phosphate		C21H25N7O17P3	-3		C00006
nadph	Nicotinamide adenine dinucleotide phosphate - reduced		C21H26N7O17P3	-4		C00005
ncam	Nicotinamide		C6H6N2O	0		C00153
nh4	Ammonium		H4N	1		C01342
nicrnt	Nicotinate D-ribonucleotide		C11H12NO9P	-2		C01185
nmn	NMN		C11H14N2O8P	-1		C00455
o2	O2		O2	0		C00007
oaa	Oxaloacetate		C4H2O5	-2		C00036
ocdca	octadecanoate (n-C18:0)		C18H35O2	-1		C01530
ocdcaACP	Octadecanoyl-ACP (n-C18:0ACP)		C29H55N2O8PRS	-1
ocdcea	octadecenoate (n-C18:1)		C18H33O2	-1
ocdceaACP	octadecenoyl-ACP
ocdceacoa	octadecenoyl-coA
ocdcta	Octadecatrienoate
ocdctaACP	Octadecatrienoyl-ACP
ocdctacoa	Octadecatrienoyl-CoA
ocdcya	octadecadienoate (n-C18:2)		C18H31O2	-1		C01595
ocdcyaACP	Octadecynoyl-ACP (n-C18:2ACP)		C29H51N2O8PRS	-1
ocdcyacoa	Octadecynoyl-CoA-n-C182CoA		C39H62N7O17P3S
octa	octanoate (n-C8:0)		C8H15O2	-1		C06423
octaACP	Octanoyl-ACP					C05752
octacoa	Octanoyl-CoA		C29H46N7O17P3S	-4		C01944
opro-L	5-Oxoproline		C5H7NO3			C01879
orn	Ornithine		C5H13N2O2	1		C01602
orot	Orotate		C5H3N2O4	-1		C00295
orot5p	Orotidine 5-phosphate		C10H10N2O11P	-3		C01103
oxag	Oxaloglutarate		C7H5O7	-3		C05533
pa	Phosphatidate		C3540H6544O800P100	-200		C00416
pac	Phenylacetic acid		C8H7O2	-1		C07086
pacald	Phenylacetaldehyde		C8H8O	0		C00601
pad	2-Phenylacetamide		C8H9NO	0		C02505
palmACP	Palmitoyl-ACP (n-C16:0ACP)		C27H51N2O8PRS	-1		C05764
pan4p	Pantetheine 4-phosphate		C11H21N2O7PS	-2		C01134
pant-R	(R)-Pantoate		C6H11O4	-1		C00522
pap	Adenosine 3,5-bisphosphate		C10H11N5O10P2	-4		C00054
paps	3-Phosphoadenylyl sulfate		C10H11N5O13P2S	-4		C00053
pc	Phosphatidylcholine		C4040H7844N100O800P100	0		C00157
pdx5p	Pyridoxine 5-phosphate		C8H10NO6P	-2		C00627
pe	phosphatidylethanolamine		C3740H7244N100O800P100	0		C00350
pendp	all-trans-Pentaprenyl diphosphate		C25H41O7P2	-3		C04217
pep	Phosphoenolpyruvate		C3H2O6P	-3		C00074
pg	Phosphatidylglycerol		C3840H7244O1000P100	-100		C00344
pgp	Phosphatidylglycerophosphate		C3840H7144O1300P200	-300		C03892
phe-L	L-Phenylalanine		C9H11NO2	0		C00079
pheme	Protoheme		C34H30FeN4O4	-2		C00032
phom	O-Phospho-L-homoserine		C4H8NO6P	-2		C01102
phpyr	Phenylpyruvate		C9H7O3	-1		C00166
pi	Phosphate		HO4P	-2		C00009
pmtcoa	Palmitoyl-CoA (n-C16:0CoA)		C37H62N7O17P3S	-4		C00154
pnto-R	(R)-Pantothenate		C9H16NO5	-1		C00864
ppACP	Propanoyl-ACP
ppbng	Porphobilinogen		C10H13N2O4	-1		C00931
ppcoa	Propanoyl-CoA		C24H36N7O17P3S	-4		C00100
ppecoa	Propenoyl-CoA		C24H38N7O17P3S			C00894
pphn	Prephenate		C10H8O6	-2		C00254
ppi	Diphosphate		HO7P2	-3		C00013
ppp9	Protoporphyrin		C34H32N4O4	-2		C02191
pppg9	Protoporphyrinogen IX		C34H38N4O4	-2		C01079
pppi	Inorganic triphosphate		HO10P3	-4		C03279
pram	5-Phospho-beta-D-ribosylamine		C5H11NO7P	-1		C03090
pran	N-(5-Phospho-D-ribosyl)anthranilate		C12H13NO9P	-3		C04302
prbamp	1-(5-Phosphoribosyl)-AMP		C15H19N5O14P2	-4		C02741
prbatp	1-(5-Phosphoribosyl)-ATP		C15H19N5O20P4	-6		C02739
prfp	1-(5-Phosphoribosyl)-5-[(5-phosphoribosylamino)methylideneamino]imidazole-4-carboxamide		C15H21N5O15P2	-4		C04896
prlp	5-[(5-phospho-1-deoxyribulos-1-ylamino)methylideneamino]-1-(5-phosphoribosyl)imidazole-4-carboxamide		C15H21N5O15P2	-4		C04916
pro-L	L-Proline		C5H9NO2	0		C00148
prpp	5-Phospho-alpha-D-ribose 1-diphosphate		C5H8O14P3	-5		C00119
ps	phosphatidylserine		C3840H7144N100O1000P100	-100		C02737
pser-L	O-Phospho-L-serine		C3H6NO6P	-2		C01005
psph1p	Phytosphingosine 1-phosphate		C18H39NO6P	-1
psphings	Phytosphingosine		C18H40NO3	1		C12144
ptd134bp	phosphatidyl-1D-myo-inositol 3,4-bisphosphate		C4140H7444O1900P300	-500		C11554
ptd145bp	1-Phosphatidyl-D-myo-inositol 4,5-bisphosphate		C4140H7444O1900P300	-500		C04637
ptd1ino	phosphatidyl-1D-myo-inositol		C4140H7644O1300P100	-100		C01194
ptd2meeta	Phosphatidyl-N-dimethylethanolamine			0
ptd3ino	1-Phosphatidyl-1D-myo-inositol 3-phosphate		C4140H7544O1600P200	-300		C04549
ptd4ino	1-Phosphatidyl-1D-myo-inositol 4-phosphate		C4140H7544O1600P200	-300		C01277
ptdmeeta	Phosphatidyl-N-methylethanolamine		C3840H7444N100O800P100	0		C01241
ptrc	Putrescine		C4H14N2	2		C00134
pyam5p	Pyridoxamine 5-phosphate		C8H12N2O5P	-1		C00647
pydam	Pyridoxamine		C8H13N2O2	1		C00534
pydx	Pyridoxal		C8H9NO3	0		C00250
pydx5p	Pyridoxal 5-phosphate		C8H8NO6P	-2		C00018
pydxn	Pyridoxine		C8H11NO3	0		C00314
pyr	Pyruvate		C3H3O3	-1		C00022
q6	Ubiquinone-6		C39H58O4	0		C00399
q6h2	Ubiquinol-6		C39H60O4	0		C00390
quln	Quinolinate		C7H3NO4	-2		C03722
r1p	alpha-D-Ribose 1-phosphate		C5H9O8P	-2		C00620
r5p	alpha-D-Ribose 5-phosphate		C5H9O8P	-2		C00117
rbl-D	D-Ribulose		C5H10O5			C00309
rbt	Ribitol		C5H12O5			C00474
rham-L	L-Rhamnose		C6H12O5	0		C00507
rhamlac	L-Rhamnono-1,4-lactone		C6H12O5			C02991
rhamn	L-Rhamnonate		C6H12O6			C01934
rib-D	D-Ribose		C5H10O5	0		C00121
ribflv	Riboflavin		C17H20N4O6	0		C00255
ribu-D	D-Ribulose		C5H10O5	0		C00309
rnam	N-Ribosylnicotinamide			1		C03150
ru5p-D	D-Ribulose 5-phosphate		C5H9O8P	-2		C00199
s	Sulfur		S	0		C00087
s7p	Sedoheptulose 7-phosphate		C7H13O10P	-2		C00281
saccrp-L	L-Saccharopine		C11H19N2O6	-1		C00449
sbt-D	D-Sorbitol		C6H14O6	0		C00794
sbt-L	L-Sorbitol		C6H14O6	0		C01722
scl	sirohydrochlorin		C42H39N4O16	-7		C05778
ser-L	L-Serine		C3H7NO3	0		C00065
Sfglutth	S-Formylglutathione		C11H16N3O7S	-1		C01031
sheme	Siroheme		C42H36FeN4O16	-8		C00748
skm	Shikimate		C7H9O5	-1		C00493
skm5p	Shikimate 5-phosphate		C7H8O8P	-3		C03175
so3	Sulfite		O3S	-2		C00094
so4	Sulfate		O4S	-2		C00059
sph1p	Sphinganine 1-phosphate		C18H39NO5P	-1		C01120
sphgn	Sphinganine		C18H40NO2	1		C00836
spmd	Spermidine		C7H22N3	3		C00315
spmylin	Sphingomyelin		C24H49N2O6PR			C00550
sprm	Spermine		C10H30N4	-4		C00750
sql	Squalene		C30H50	0		C00751
srb-L	L-Sorbose		C6H12O6	0		C00247
Ssq23epx	(S)-Squalene-2,3-epoxide		C30H50O	0		C01054
stcoa	Stearoyl-CoA (n-C18:0CoA)		C39H66N7O17P3S	-4		C00412
succ	Succinate		C4H4O4	-2		C00042
succoa	Succinyl-CoA		C25H35N7O19P3S	-5		C00091
succsal	Succinic-semialdehyde		C4H5O3			C00232
suchms	O-Succinyl-L-homoserine		C8H13NO6	-1		C01118
sucr	Sucrose		C12H22O11	0		C00089
taur	Taurine		C2H7NO3S	-1		C00245
tdcoa	Tetradecanoyl-CoA (n-C14:0CoA)		C35H58N7O17P3S	-4		C02593
thf	5,6,7,8-Tetrahydrofolate		C19H21N7O6	-2		C00101
thfglu	Tetrahydrofolyl-[Glu](2)		C24H27N8O9	-3		C09332
thm	Thiamin		C12H17N4OS	1		C00378
thmmp	Thiamin monophosphate		C12H16N4O4PS	-1		C01081
thmpp	Thiamine diphosphate		C12H16N4O7P2S	-2		C00068
thmtp	Thiamin triphosphate		C12H16N4O10P3S	-3		C03028
thr-L	L-Threonine		C4H9NO3	0		C00188
thym	Thymine		C5H6N2O2	0		C00178
thymd	Thymidine		C10H14N2O5	0		C00214
tmp	Trimetaphosphate		O9P3	-3		C02466
trdox	Oxidized thioredoxin		X	0		C00343
trdrd	Reduced thioredoxin		XH2	0		C00342
tre	Trehalose		C12H22O11	0		C01083
tre6p	alpha,alpha-Trehalose 6-phosphate		C12H21O14P	-2		C00689
triglyc	triglyceride		C5160H9566O600	0		C00422
trp-L	L-Tryptophan		C11H12N2O2	0		C00078
ttc	tetracosanoate (n-C24:0)		C24H47O2	-1
ttcACP	tetracosanoyl-ACP
ttccoa	tetracosanoyl-CoA (n-C24:0CoA)		C45H78N7O17P3S	-4
ttdca	tetradecanoate (n-C14:0)		C14H27O2	-1		C06424
tyr-L	L-Tyrosine		C9H11NO3	0		C00082
uacgam	UDP-N-acetyl-D-glucosamine		C17H25N3O17P2	-2		C00043
udp	UDP		C9H11N2O12P2	-3		C00015
udpg	UDPglucose		C15H22N2O17P2	-2		C00029
udpgal	UDPgalactose		C15H22N2O17P2	-2		C00052
ump	UMP		C9H11N2O9P	-2		C00105
up4u	P1,P4-Bis(5-uridyl) tetraphosphate		C18H26N4O23P4			C06198
uppg3	Uroporphyrinogen III		C40H36N4O16	-8		C01051
ura	Uracil		C4H4N2O2	0		C00106
urate	Uric acid		C5H4N4O3	0		C00366
urdglyc	Ureidoglycolate		C3H5N2O4	-1		C00603
urea	Urea		CH4N2O	0		C00086
uri	Uridine		C9H12N2O6	0		C00299
utp	UTP		C9H11N2O15P3	-4		C00075
val-L	L-Valine		C5H11NO2	0		C00183
xan	Xanthine		C5H4N4O2	0		C00385
xmp	Xanthosine 5-phosphate		C10H11N4O9P	-2		C00655
xp4x	P1,P4-Bis(5-xanthosyl) tetraphosphate		C20H26N8O23P4			C04392
xtp	XTP		C10H11N4O15P3	-4		C00700
xtsn	Xanthosine		C10H12N4O6	0		C01762
xu5p-D	D-Xylulose 5-phosphate		C5H9O8P	-2		C00231
xyl-D	D-Xylose			0		C00181
xylt	Xylitol		C5H12O5	0		C00379
xylu-D	D-Xylulose		C5H10O5	0		C00310
xylu-L	L-Xylulose		C5H10O5	0		C00312
zym_int1	zymosterol intermediate 1		C28H44O3	0
zym_int2	zymosterol intermediate 2		C27H42O	0
zymst	zymosterol		C27H44O	0		C05437
