# Supplementary material for: Reconstruction and analysis of a genome-scale metabolic model for Scheffersomyces stipitis
Source: Microb Cell Fact. 2012 Feb 23;11:27. doi: 10.1186/1475-2859-11-27 (PMC3310799; doi:10.1186/1475-2859-11-27)
Supplement: Additional file 4 — Comparison of model predictions and Biolog substrate utilization data. The details of substrates tested, abbreviations used for these substrates in the model, additional experimental evidence and model refinements are described in this file. [file 1475-2859-11-27-S4.XLSX]

## Sheet: Complete Data Set
Plate	Well	Source Name	Model Metabolite Abbrevation	Biolog Prediction	Additional experimental data if any	Model Prediction	Corrections introduced into the model	Refined Model Predictions
PM1	A04	D-Saccharic Acid		+	Yes	NA	Cannot find homologues for this pathway enzymes in Pichia
PM1	F06	Bromosuccinic Acid		+		NA	Pathway not well characterized
PM1	G08	N-Acetyl-D-Mannosamine		+		NA	Pathway not well characterized
PM1	G09	Mono-Methylsuccinate		+		NA	Pathway not well characterized
PM2	B08	Arbutin		+	Yes	NA	Pathway not well characterized
PM2	B10	i-Erythritol		+	Yes	NA	Pathway not well characterized
PM2	C01	Gentiobiose		+		NA	Pathway not well characterized
PM2	C05	Maltitol		+		NA	Pathway not well characterized
PM2	C11	b-Methyl-D-Xyloside		+		NA	Pathway not well characterized
PM2	D02	Salicin		+	Yes	NA	Pathway not well characterized
PM2	D07	Turanose		+		NA	Pathway not well characterized
PM2	D12	Butyric Acid		+		NA	Pathway not well characterized
PM2	E09	g-Hydroxybutyric Acid		+		NA	Pathway not well characterized
PM2	F10	Succinamic Acid		+		NA	Pathway not well characterized
PM1	A02	L-Arabinose	arab-L	+	Yes	No	Pathway enzymes were added from the reference	Yes
PM1	A03	N-Acetyl-D-Glucosamine	acgam	+		No	Add NAG5 and NAG3 transporter genes	Yes
PM1	A09	D-Alanine	ala-D	+		No	Introduce D-alanine Oxidase gene of Pichia stipitis	Yes
PM1	B06	D-Gluconic Acid	glcn-D	+	Yes	No	Transport Reaction was added	Yes
PM1	B11	D-Mannitol	mann-D	+	Yes	No	Transport Reaction was added	Yes
PM1	C04	D-Ribose	rib-D	+	Yes	No	Ribose reductase and Ribose kinase reactions added	Yes
PM1	C12	Thymidine	thymd	+		No	Added thymidine phosphorylase	Yes
PM1	D12	Uridine	uri	+		No	Change Ura Transport to reversible	Yes
PM1	E08	b-Methyl-D-Glucoside	mbdg	+		No	Transport Reaction was added	Yes
PM1	E09	Adonitol	rbt	+	Yes	No	Transport Reaction was added	Yes
PM1	E10	Maltotriose	maltr	+		No	Transport Reaction was added	Yes
PM1	E12	Adenosine	adn	+		No	Purine nulceoside phosphorylase reaction was added	Yes
PM1	F01	Gly-Asp	glyasp	+		No	Added dipetide metabolism reactions	Yes
PM1	F12	Inosine	ins	+		No	Purine nulceoside phosphorylase reaction was added	Yes
PM1	G01	Gly-Glu	glyglu	+		No	Added dipetide metabolism reactions	Yes
PM1	G06	Ala-Gly	alagly	+		No	Added dipetide metabolism reactions	Yes
PM1	H01	Gly-Pro	glypro	+		No	Added dipetide metabolism reactions	Yes
PM2	B05	D-Arabinose	arab-D	+	Yes	No	Added utilization pathway and exchange reactions	Yes
PM2	B06	D-Arabitol	abt-D	+		No	Added utilization pathway and exchange reactions	Yes
PM2	C06	a-Methyl-D-Glucoside	madg	+	Yes	No	Added exchange reaction	Yes
PM1	A12	Dulcitol		+	No	No	Enzyme homologs not found
PM1	C11	D-Melibiose		+	No	No	No Homolog for alpha galactosidase is found in Pichia stipitis
PM1	G10	Methylpyruvate		+		No	Pathway not well characterized
PM1	G11	D-Malic Acid		+		No	No D-malate dehydrogenase found in Pichia
PM2	C12	Palatinose		+		No	No Homologs available in Pichia stipitis genome
PM2	G02	L-Alaninamide		+		No	alanine amidase converts this to alanine, but no such enzyme identified yet in Pichia stipitis
PM2	H08	Putrescine	ptrc	+		No
PM1	A05	Succinic Acid	succ	+	No	Yes
PM1	A06	D-Galactose	gal	+	Yes	Yes
PM1	A07	L-Aspartic Acid	asp-L	+		Yes
PM1	A08	L-Proline	pro-L	+		Yes
PM1	A10	D-Trehalose	tre	+	Yes	Yes
PM1	A11	D-Mannose	man	+		Yes
PM1	B02	D-Sorbitol	sbt-D	+	Yes	Yes
PM1	B08	D-Xylose	xyl-D	+	Yes	Yes
PM1	B12	L-Glutamic Acid	glu-L	+		Yes
PM1	C03	D,L-Malic Acid	mal-D, mal-L	+		Yes
PM1	C05	Tween 20		+		Yes	The individual fatty acids were able to promote growth
PM1	C07	D-Fructose	fru	+	Yes	Yes
PM1	C09	a-D-Glucose	glc-D	+	Yes	Yes
PM1	C10	Maltose	malt	+	Yes	Yes
PM1	D05	Tween 40		+		Yes	The individual fatty acids were able to promote growth
PM1	D06	a-Ketoglutaric Acid	akg	+		Yes
PM1	D11	Sucrose	sucr	+	Yes	Yes
PM1	E01	L-Glutamine	gln-L	+		Yes
PM1	E05	Tween 80		+		Yes	The individual fatty acids were able to promote growth
PM1	F02	Citric Acid	cit	+	Yes	Yes
PM1	F05	Fumaric Acid	fum	+	Yes	Yes
PM1	F11	D-Cellobiose	cellb	+		Yes
PM1	G03	L-Serine	ser-L	+		Yes
PM1	G05	L-Alanine	ala-L	+		Yes
PM1	G12	L-Malic Acid	mal-L	+		Yes
PM1	H08	Pyruvic Acid	pyr	+		Yes
PM2	A06	Dextrin		+		Yes
PM2	D10	g-Amino-N-Butyric Acid	4abut	+		Yes
PM2	G04	L-Arginine	arg-L	+		Yes
PM2	G05	Glycine	gly	+		Yes
PM2	H01	L-Ornithine	orn-L	+		Yes
PM3	E01	Histamine		+		NA	Pathway not well characterized
PM3	E03	Tyramine		+		NA	Pathway not well characterized
PM3	E07	D,L-Lactamide		+		NA	Pathway not well characterized
PM3	E10	D-Mannosamine		+		NA	Pathway not well characterized
PM3	G06	Parabanic Acid		+		NA	Pathway not well characterized
PM3	G09	e-Amino-N-Caproic Acid		+		NA	Pathway not well characterized
PM3	G11	d-Amino-Valeric Acid		+		NA	Pathway not well characterized
PM3	H01	Ala-Asp	alaasp	+		NA	Introduction of peptidases and dipeptide transport	Yes
PM3	H02	Ala-Gln	alagln	+		NA	Introduction of peptidases and dipeptide transport	Yes
PM3	H03	Ala-Glu	alaglu	+		NA	Introduction of peptidases and dipeptide transport	Yes
PM3	H04	Ala-Gly	alagly	+		NA	Introduction of peptidases and dipeptide transport	Yes
PM3	H05	Ala-His	alahis	+		NA	Introduction of peptidases and dipeptide transport	Yes
PM3	H06	Ala-Leu	alaleu	+		NA	Introduction of peptidases and dipeptide transport	Yes
PM3	H07	Ala-Thr	alathr	+		NA	Introduction of peptidases and dipeptide transport	Yes
PM3	H08	Gly-Asn	glyasn	+		NA	Introduction of peptidases and dipeptide transport	Yes
PM3	H09	Gly-Gln	glygln	+		NA	Introduction of peptidases and dipeptide transport	Yes
PM3	H10	Gly-Glu	glyglu	+		NA	Introduction of peptidases and dipeptide transport	Yes
PM3	H11	Gly-Met	glymet	+		NA	Introduction of peptidases and dipeptide transport	Yes
PM3	H12	Met-Ala	metala	+		NA	Introduction of peptidases and dipeptide transport	Yes
PM3	B03	L-Histidine	his-L	+		No
PM3	B06	L-Lysine	lys-L	+	Yes	No
PM3	B07	L-Methionine	met-L	+		No
PM3	B12	L-Tryptophan	trp-L	+		No	After addition of transaminase and other enzymes	Yes
PM3	C01	L-Tyrosine	tyr-L	+		No	After addition of transaminase and other enzymes	Yes
PM3	C10	L-Citrulline	citr-L	+		No	Citruline transport was added	Yes
PM3	D11	Putrescine	ptrc	+		No
PM3	F12	Inosine	ins	+		No	Added xanthine dehydrogenase reaction	Yes
PM3	G01	Xanthine	xan	+		No	Added xanthine dehydrogenase reaction	Yes
PM3	G02	Xanthosine	xsn	+		No	Added xanthine dehydrogenase reaction	Yes
PM3	E04	Acetamide	acetm	+		No	Added Acetamidase and transport	Yes
PM3	E05	Formamide	frmd	+		No	Added Transport Reaction	Yes
PM3	E11	N-Acetyl-D-Glucosamine	acgam	+		No	Added Transport Reaction	Yes
PM3	F02	Adenine	ade	+		No	Adenine Deaminase	Yes
PM3	F03	Adenosine	adn	+		No	Nucleotide Salvage pathway reactions	Yes
PM3	F07	Guanosine	gsn	+		No	Nucleotide Salvage pathway reactions	Yes
PM3	G03	Uric Acid	ureate	+		No	Uricase and uric acid transport	Yes
PM3	G05	Allantoin	alltn	+		No	Allatoinase and transport	Yes
PM3	D12	Agmatine	agm	+		No	Agmatinase and Transport of agmatine	Yes
PM3	A02	Ammonia	nh4	+		Yes
PM3	A05	Urea	urea	+		Yes
PM3	A07	L-Alanine	ala-L	+		Yes
PM3	A08	L-Arginine	arg-L	+		Yes
PM3	A09	L-Asparagine	asn-L	+		Yes
PM3	A10	L-Aspartic Acid	asp-L	+		Yes
PM3	A12	L-Glutamic Acid	glu-L	+		Yes
PM3	B01	L-Glutamine	gln-L	+		Yes
PM3	B02	Glycine	gly	+		Yes
PM3	B04	L-Isoleucine	ile-L	+		Yes
PM3	B05	L-Leucine	leu-L	+		Yes
PM3	B08	L-Phenylalanine	phe-L	+		Yes
PM3	B09	L-Proline	pro-L	+		Yes
PM3	B10	L-Serine	ser-L	+		Yes
PM3	B11	L-Threonine	thr-L	+		Yes
PM3	C02	L-Valine	val-L	+		Yes
PM3	C11	L-Homoserine	hser-L	+		Yes
PM3	C12	L-Ornithine	orn-L	+		Yes
PM3	F05	Cytosine	csn	+		Yes
PM3	F06	Guanine	gua	+		Yes
PM3	G08	g-Amino-N-Butyric Acid	4abut	+		Yes
PM4	A05	Tripolyphosphate		+		NA	Pathway not well characterized
PM4	A08	Adenosine 2`-Monophosphate		+		NA	Pathway not well characterized
PM4	A09	Adenosine 3`-Monophosphate		+		NA	Pathway not well characterized
PM4	A11	Adenosine 2`,3`-Cyclic Monophosphate		+		NA	Pathway not well characterized
PM4	A12	Adenosine 3`,5`-Cyclic Monophosphate		+		NA	Pathway not well characterized
PM4	B01	Thiophosphate		+		NA	Pathway not well characterized
PM4	B02	Dithiophosphate		+		NA	Pathway not well characterized
PM4	B04	b-Glycerol Phosphate		+		NA	Pathway not well characterized
PM4	B05	L-a-Phosphatidyl-D,L-Glycerol		+		NA	Pathway not well characterized
PM4	B08	Guanosine 2`-Monophosphate		+		NA	Pathway not well characterized
PM4	B09	Guanosine 3`-Monophosphate		+		NA	Pathway not well characterized
PM4	B11	Guanosine 2`,3`-Cyclic Monophosphate		+		NA	Pathway not well characterized
PM4	B12	Guanosine 3`,5`-Cyclic Monophosphate		+		NA	Pathway not well characterized
PM4	C08	Cytidine 2`-Monophosphate		+		NA	Pathway not well characterized
PM4	C09	Cytidine 3`-Monophosphate		+		NA	Pathway not well characterized
PM4	C11	Cytidine 2`,3`-Cyclic Monophosphate		+		NA	Pathway not well characterized
PM4	C12	Cytidine 3`,5`-Cyclic Monophosphate		+		NA	Pathway not well characterized
PM4	D03	Cysteamine-S-Phosphate		+		NA	Pathway not well characterized
PM4	D04	Phospho-L-Arginine		+		NA	Pathway not well characterized
PM4	D05	O-Phospho-D-Serine		+		NA	Pathway not well characterized
PM4	D07	O-Phospho-L-Threonine		+		NA	Pathway not well characterized
PM4	D08	Uridine 2`-Monophosphate		+		NA	Pathway not well characterized
PM4	D09	Uridine 3`-Monophosphate		+		NA	Pathway not well characterized
PM4	D11	Uridine 2`,3`-Cyclic Monophosphate		+		NA	Pathway not well characterized
PM4	D12	Uridine 3`,5`-Cyclic Monophosphate		+		NA	Pathway not well characterized
PM4	E01	O-Phospho-D-Tyrosine		+		NA	Pathway not well characterized
PM4	E02	O-Phospho-L-Tyrosine		+		NA	Pathway not well characterized
PM4	E03	Phosphocreatine		+		NA	Pathway not well characterized
PM4	E04	Phosphoryl Choline		+		NA	Pathway not well characterized
PM4	E05	O-Phosphoryl-Ethanolamine		+		NA	Pathway not well characterized
PM4	E06	Phosphono Acetic Acid		+		NA	Pathway not well characterized
PM4	E09	Thymidine 3`-Monophosphate		+		NA	Pathway not well characterized
PM4	E11	Inositol Hexaphosphate		+		NA	Pathway not well characterized
PM4	E12	Thymidine 3`,5`-Cyclic Monophosphate		+		NA	Pathway not well characterized
PM4	C05	2-Deoxy-D-Glucose 6-Phosphate		+		NA	Pathway not well characterized
PM4	B03	D,L-a-Glycerol Phosphate	glyc3p	+		No	Transport Reaction	Yes
PM4	A04	Trimetaphosphate	tmp	+		No	Trimetaphosphate hydrolase and transport reaction	Yes
PM4	A10	Adenosine 5`-Monophosphate	amp	+		No	Transport Reaction	Yes
PM4	B06	D-2-Phospho-Glyceric Acid	2pg	+		No	Transport Reaction	Yes
PM4	B07	D-3-Phospho-Glyceric Acid	3pg	+		No	Transport Reaction	Yes
PM4	B10	Guanosine 5`-Monophosphate	gmp	+		No	Transport Reaction	Yes
PM4	C01	Phosphoenol Pyruvate	pep	+		No	Transport Reaction	Yes
PM4	C03	D-Glucose-1-Phosphate	g1p	+		No	Transport Reaction	Yes
PM4	C04	D-Glucose-6-Phosphate	g6p	+		No	Transport Reaction	Yes
PM4	C07	6-Phospho-Gluconic Acid	6pgc	+		No	Transport Reaction	Yes
PM4	D01	D-Mannose-1-Phosphate	man1p	+		No	Transport Reaction	Yes
PM4	D02	D-Mannose-6-Phosphate	man6p	+		No	Transport Reaction	Yes
PM4	D06	O-Phospho-L-Serine	pser-L	+		No	Transport Reaction	Yes
PM4	D10	Uridine 5`-Monophosphate	ump	+		No	Transport Reaction	Yes
PM4	E10	Thymidine 5`-Monophosphate	dtmp	+		No	Transport Reaction	Yes
PM4	C10	Cytidine 5`-Monophosphate	cmp	+		No	Transport Reaction	Yes
PM4	A02	Phosphate	pi	+		Yes
PM4	A03	Pyrophosphate	ppi	+		Yes
PM4	C02	Phospho-Glycolic Acid	2pglyc	+		Yes
PM4	C06	D-Glucosamine-6-Phosphate	gam6p	+		Yes
PM4	F04	Tetrathionate		+		NA	Pathway not well characterized
PM4	F05	Thiophosphate		+		NA	Pathway not well characterized
PM4	F06	Dithiophosphate		+		NA	Pathway not well characterized
PM4	F12	L-Cysteine Sulfinic Acid		+		NA	Pathway not well characterized
PM4	G02	S-Methyl-L-Cysteine		+		NA	Pathway not well characterized
PM4	G04	Lanthionine		+		NA	Pathway not well characterized
PM4	G10	N-Acetyl-D,L-Methionine		+		NA	Pathway not well characterized
PM4	G11	L-Methionine Sulfoxide		+		NA	Pathway not well characterized
PM4	H10	2-Hydroxyethane Sulfonic Acid		+		NA	Pathway not well characterized
PM4	H11	Methane Sulfonic Acid		+		NA	Pathway not well characterized
PM4	F09	Cys-Gly	cgly	+		No	add dipeptide metabolism and transport	Yes
PM4	G03	Cystathionine	cyst-L	+		No	Add exchange and transport reaction	Yes
PM4	G05	Glutathione	gthox	+		No	gluala dipeptidase	Yes
PM4	G09	Gly-Met	glymet	+		No	add dipeptide metabolism and transport	Yes
PM4	F02	Sulfate	so4	+		Yes
PM4	F07	L-Cysteine	cys-L	+		Yes
PM4	G07	L-Methionine	met-L	+		Yes
PM1	B01	D-Serine		-		NA	Pathway not well characterized
PM1	C02	D-Galactonic Acid-g-Lactone		-		NA	Enzyme homologs not found
PM1	D02	D-Aspartic Acid		-		NA	Pathway not well characterized
PM1	D03	D-Glucosaminic Acid		-		NA	Pathway not well characterized
PM1	D04	1,2-Propanediol		-	Delayed	NA	Pathway not well characterized
PM1	E02	m-Tartaric Acid		-		NA	Pathway not well characterized
PM1	E06	a-Hydroxyglutaric Acid-g-Lactone		-		NA	Pathway not well characterized
PM1	F04	D-Threonine		-		NA	Pathway not well characterized
PM1	F09	Glycolic Acid		-		NA	Pathway not well characterized
PM1	G02	Tricarballylic Acid		-		NA	Pathway not well characterized
PM1	H02	p-Hydroxyphenyl Acetic Acid		-		NA	Pathway not well characterized
PM1	H03	m-Hydroxyphenyl Acetic Acid		-		NA	Pathway not well characterized
PM1	H04	Tyramine		-		NA	Pathway not well characterized
PM1	H05	D-Psicose		-		NA	Pathway not well characterized
PM1	H07	Glucuronamide		-		NA	Pathway not well characterized
PM1	H09	L-Galactonic Acid-g-Lactone		-		NA	Pathway not well characterized
PM1	H10	D-Galacturonic Acid		-		NA	Pathway not well characterized
PM1	H11	Phenylethylamine		-		NA	Pathway not well characterized
PM1	H12	2-Aminoethanol		-		NA	Pathway not well characterized
PM2	A02	Chondroitin Sulfate C		-		NA	Pathway not well characterized
PM2	A03	a-Cyclodextrin		-		NA	Pathway not well characterized
PM2	A04	b-Cyclodextrin		-		NA	Pathway not well characterized
PM2	A05	g-Cyclodextrin		-		NA	Pathway not well characterized
PM2	A07	Gelatin		-		NA	Pathway not well characterized
PM2	A09	Inulin		-	No	NA	Pathway not well characterized
PM2	A11	Mannan	mannan	-		NA	Pathway not well characterized
PM2	A12	Pectin		-		NA	Pathway not well characterized
PM2	B01	N-Acetyl-D-Galactosamine		-		NA	Pathway not well characterized
PM2	B02	N-Acetyl-Neuraminic Acid		-		NA	Pathway not well characterized
PM2	B03	b-D-Allose		-		NA	Pathway not well characterized
PM2	B04	Amygdalin		-		NA	Pathway not well characterized
PM2	B11	D-Fucose		-		NA	Pathway not well characterized
PM2	B12	3-0-b-D-Galactopyranosyl-D-Arabinose		-		NA	Pathway not well characterized
PM2	C02	L-Glucose		-		NA	Pathway not well characterized
PM2	C03	D-Lactitol		-		NA	Pathway not well characterized
PM2	C04	D-Lyxose		-		NA	Pathway not well characterized
PM2	C07	b-Methyl-D-Galactoside		-		NA	Pathway not well characterized
PM2	C08	3-Methylglucose		-		NA	Pathway not well characterized
PM2	C09	b-Methyl-D-Glucuronic Acid		-		NA	Pathway not well characterized
PM2	C10	a-Methyl-D-Mannoside		-		NA	Pathway not well characterized
PM2	D01	D-Raffinose		-	No	NA	Pathway not well characterized
PM2	D03	Sedoheptulosan		-		NA	Pathway not well characterized
PM2	D05	Stachyose		-		NA	Pathway not well characterized
PM2	D09	L-Xylose		-		NA	Pathway not well characterized
PM2	E03	Citraconic Acid		-		NA	Pathway not well characterized
PM2	E04	D,L-Citramalic Acid		-		NA	Pathway not well characterized
PM2	E06	2-Hydroxybenzoic acid		-		NA	Pathway not well characterized
PM2	E07	4-Hydroxybenzoic Acid		-		NA	Pathway not well characterized
PM2	E08	b-Hydroxybutyric Acid		-		NA	Pathway not well characterized
PM2	E10	b-Hydroxypyruvic Acid		-		NA	Pathway not well characterized
PM2	E11	Itaconic Acid		-		NA	Pathway not well characterized
PM2	F02	Malonic Acid		-		NA	Pathway not well characterized
PM2	F03	Melibionic Acid		-		NA	Pathway not well characterized
PM2	F04	Oxalic Acid		-		NA	Pathway not well characterized
PM2	F06	Quinic Acid		-	No	NA	Pathway not well characterized
PM2	F07	D-Ribono-1,4-Lactone		-		NA	Pathway not well characterized
PM2	F08	Sebacic Acid		-		NA	Pathway not well characterized
PM2	F11	D-Tartaric Acid		-		NA	Pathway not well characterized
PM2	F12	L-Tartaric Acid		-		NA	Pathway not well characterized
PM2	G03	N-Acetyl-L-Glutamic Acid	acglu	-		NA	Intracellular metabolites
PM2	H05	D,L-Carnitine		-		NA	Pathway not well characterized
PM2	H06	Sec-Butylamine		-		NA	Pathway not well characterized
PM2	H07	D,L-Octopamine		-		NA	Pathway not well characterized
PM2	H11	2,3-Butanone		-		NA	Pathway not well characterized
PM1	B10	Formic Acid	for	-		No
PM1	C01	D-Glucose-6-Phosphate	g6p	-		No	Intracellular metabolite, transport could be regulated	Yes
PM1	E03	D-Glucose-1-Phosphate	g1p	-		No	Intracellular metabolite, transport could be regulated	Yes
PM1	E04	D-Fructose-6-Phosphate	f6p	-		No	Intracellular metabolite, transport could be regulated	Yes
PM1	F03	m-Inositol	inost	-	No	No
PM2	A08	Glycogen	glycogen	-		No	Cannot add an exchange reaction and no extracellular enzyme present in Pichia
PM2	D04	L-Sorbose	sor-L	-	Delayed, No	No
PM2	G01	Acetamide		-		No	Acetamidase enzyme is available but might be regulated	Yes
PM2	G06	L-Histidine	his-L	-		No
PM2	G07	L-Homoserine	hser-L	-		No	Intracellular metabolites
PM2	G08	Hydroxy-L-Proline	hpro-L	-		No	Intracellular metabolites
PM2	G09	L-Isoleucine	ile-L	-		No
PM2	G10	L-Leucine	leu-L	-		No
PM2	G11	L-Lysine	Lys-L	-		No
PM2	G12	L-Methionine	met-L	-		No
PM2	H02	L-Phenylalanine	phe-L	-		No
PM2	H03	L-Pyroglutamic Acid	opro-L	-		No	Model has a reaction which converts pyroglutamic acid to glutamate (but this might be regulated)	Yes
PM2	H04	L-Valine	val-L	-		No
PM2	H10	Butanediol	btd-RR	-	Delayed	No
PM2	H12	3-Hydroxy 2-Butanone	actn	-		No	Intracellular metabolite no exchange reaction
PM2	B07	L-Arabitol	abt-L	-	Delayed	Yes
PM2	D08	Xylitol	xylt	-	Yes	Yes
PM2	E01	Capric Acid	dca	-		Yes	Could be toxic to yeasts
PM2	E02	Caproic Acid	hexa	-		Yes	Could be toxic to yeasts
PM3	A03	Nitrite		-	No	NA	Pathway not well characterized
PM3	A04	Nitrate		-	No	NA	Pathway not well characterized
PM3	A06	Biuret		-		NA	Pathway not well characterized
PM3	C03	D-Alanine		-		NA	Pathway not well characterized
PM3	C04	D-Asparagine		-		NA	Pathway not well characterized
PM3	C05	D-Aspartic Acid		-		NA	Pathway not well characterized
PM3	C06	D-Glutamic Acid		-		NA	Pathway not well characterized
PM3	C07	D-Lysine		-		NA	Pathway not well characterized
PM3	C08	D-Serine		-		NA	Pathway not well characterized
PM3	C09	D-Valine		-		NA	Pathway not well characterized
PM3	D01	N-Acetyl-D,L-Glutamic Acid		-		NA	Pathway not well characterized
PM3	D02	N-Phthaloyl-L-Glutamic Acid		-		NA	Pathway not well characterized
PM3	D03	L-Pyroglutamic Acid	opro-L	-		No
PM3	D04	Hydroxylamine		-		NA	Pathway not well characterized
PM3	D05	Methylamine		-		NA	Pathway not well characterized
PM3	D06	N-Amylamine		-		NA	Pathway not well characterized
PM3	D07	N-Butylamine		-		NA	Pathway not well characterized
PM3	D08	Ethylamine		-	Yes	NA	Pathway not well characterized
PM3	D09	Ethanolamine	etha	-		No
PM3	D10	Ethylenediamine		-		NA	Pathway not well characterized
PM3	E02	b-Phenylethylamine		-		NA	Pathway not well characterized
PM3	E06	Glucuronamide		-			Pathway not well characterized
PM3	E08	D-Glucosamine		-	No	NA	Pathway not well characterized
PM3	E09	D-Galactosamine		-		NA	Pathway not well characterized
PM3	E12	N-Acetyl-D-Galactosamine		-		NA	Pathway not well characterized
PM3	F01	N-Acetyl-D-Mannosamine		-		NA	Pathway not well characterized
PM3	F04	Cytidine	cytd	-		Yes	A hypothetical protein with cytidine deaminase activity is present in Pichia stipitis
PM3	F08	Thymine	thm	-		No
PM3	F09	Thymidine	thymd	-		No
PM3	F10	Uracil	ura	-		No
PM3	F11	Uridine	uri	-		No
PM3	G04	Alloxan		-		NA	Pathway not well characterized
PM3	G07	D,L-a-Amino-N-Butyric Acid		-		NA	Pathway not well characterized
PM3	G12	a-Amino-N-Valeric Acid		-		NA	Pathway not well characterized
PM4	A06	Triethyl Phosphate		-		NA	Pathway not well characterized
PM4	A07	Hypophosphite		-		NA	Pathway not well characterized
PM4	E07	2-Aminoethyl Phosphonic Acid		-		NA	Pathway not well characterized
PM4	F08	D-Cysteine		-		NA	Pathway not well characterized
PM4	F11	Cysteamine		-		NA	Pathway not well characterized
PM4	G06	D,L-Ethionine		-		NA	Pathway not well characterized
PM4	G08	D-Methionine		-		NA	Pathway not well characterized
PM4	H03	1-Thio-b-D-Glucose		-		NA	Pathway not well characterized
PM4	H04	D,L-Lipoamide		-		NA	Pathway not well characterized
PM4	H08	p-Aminobenzene Sulfonic Acid		-		NA	Pathway not well characterized
PM4	H01	L-Djenkolic Acid		-		NA	Pathway not well characterized
PM4	H02	Thiourea		-		NA	Pathway not well characterized
PM4	H12	Tetramethylene Sulfone		-		NA	Pathway not well characterized
PM4	F03	Thiosulfate		-		NA	Pathway not well characterized
PM1	B03	Glycerol	glyc	+/-	Yes	Yes
PM1	B04	L-Fucose		+/-		NA	Pathway not well characterized
PM1	B05	D-Glucuronic Acid		+/-	Yes	NA	Cannot find homologues for this pathway enzymes in Pichia
PM1	B07	D,L-a-Glycerol Phosphate	glyc3p	+/-		No	Intracellular metabolite	Yes
PM1	B09	L-Lactic Acid	lac-L	+/-	Yes	Yes
PM1	C06	L-Rhamnose	rham-L	+/-	Yes	No	Pathways added from reference	Yes
PM1	C08	Acetic Acid	ac	+/-		Yes
PM1	D01	L-Asparagine	asn-L	+/-		Yes
PM1	D07	a-Ketobutyric Acid	2obut	+/-		No
PM1	D08	a-Methyl-D-Galactoside		+/-		NA	Pathway not well characterized
PM1	D09	a-D-Lactose	lact	+/-	Yes	Yes
PM1	D10	Lactulose		+/-		NA	Pathway not well characterized
PM1	E07	a-Hydroxybutyric Acid		+/-		NA	Pathway not well characterized
PM1	E11	2`-Deoxyadenosine		+/-		No
PM1	F07	Propionic Acid		+/-		NA	Pathway not well characterized
PM1	F08	Mucic Acid		+/-		NA	Pathway not well characterized
PM1	F10	Glyoxylic Acid		+/-		NA	Intracellular metabolite
PM1	G04	L-Threonine	thr-L	+/-		No
PM1	G07	Acetoacetic Acid	acac	+/-		No
PM1	H06	L-Lyxose		+/-		NA	Pathway not well characterized
PM2	A10	Laminarin		+/-		NA	Pathway not well characterized
PM2	B09	2-Deoxy-D-Ribose		+/-		NA	Pathway not well characterized
PM2	D06	D-Tagatose		+/-		NA	Pathway not well characterized
PM2	D11	d-Amino Valeric Acid		+/-		NA	Pathway not well characterized
PM2	E05	Dihydroxyfumaric Acid		+/-		NA	Pathway not well characterized
PM2	E12	5-Keto-D-Gluconic Acid		+/-		NA	Pathway not well characterized
PM2	F01	D-Lactic Acid Methyl Ester		+/-		NA	Pathway not well characterized
PM2	F05	Oxalomalic Acid		+/-		NA	Pathway not well characterized
PM2	F09	Sorbic Acid		+/-		NA	Pathway not well characterized
PM2	H09	Dihydroxyacetone	dha	+/-		No	Added transport reaction	Yes
PM3	A11	L-Cysteine	cys-L	+/-		No
PM3	G10	D,L-a-Amino-Caprylic Acid		+/-		NA	Pathway not well characterized
PM4	E08	Methylene Diphosphonic Acid		+/-		NA	Pathway not well characterized
PM4	H07	Hypotaurine		+/-		NA	Pathway not well characterized
PM4	G01	N-Acetyl-L-Cysteine		+/-		NA	Pathway not well characterized
PM4	G12	L-Methionine Sulfone		+/-		NA	Pathway not well characterized
PM4	H05	Taurocholic Acid		+/-		NA	Pathway not well characterized
PM4	H09	Butane Sulfonic Acid		+/-		NA	Pathway not well characterized
PM4	F10	L-Cysteic Acid	lcyst	+/-		No	Added Cysteate utilization pathway	Yes
PM4	H06	Taurine	taur	+/-		No	Added Taurine metabolism pathway	Yes
References
1. Kurtzman CP, Fell JW, 1998. The Yeasts: A Taxonomic Study, 4th edn. Elsevier, Amsterdam.
2. Barnett JA, Payne RW, Yarrow D (2000) Yeasts: Characteristics and Identification, 3rd edn. Cambridge University Press, Cambridge.
3. Watanabe S, Saimura M, Makino K (2008) Eukaryotic and bacterial gene clusters related to an alternative pathway of non phosphorylated L-rhamnose metabolism. J Biol Chem 283(29): 20372-20382.
4. Tran AV, Chambers RP (1985) Red oak wood derived inhibitors in the ethanol fermentation of xylose by Pichia stipitis CBS 5776. Biotechnol Lett 7(11): 841-846.
5. Tran AV, Chambers RP (1986) Ethanol fermentation of red oak acid prehydrolysate by the yeast Pichia stipitis CBS 5776. Enzyme Microb Tech 8: 439-444.
